# Supplementary material for: Yersinia pseudotuberculosis YopJ Limits Macrophage Response by Downregulating COX-2-Mediated Biosynthesis of PGE2 in a MAPK/ERK-Dependent Manner
Source: Microbiol Spectr. 2021 Jul 28;9(1):10.1128/spectrum.00496-21. doi: 10.1128/spectrum.00496-21 (PMC8552654; doi:10.1128/spectrum.00496-21)
Supplement: SUPPLEMENTAL FILE 1 — Supplemental material. Download SPECTRUM00496-21_Supp_1_seq2.xlsx, XLSX file, 0.2 MB. [file spectrum00496-21_supp_1_seq2.xlsx]

## Sheet: YopJC172A vs wt Yersinia
Symbol	Entrez Gene Name	Protein Accession No.	Expr p-value	Expr Fold Change YopJC172A Yersinia : wt Yersinia	Location	Molecule Type	Entrez Gene ID for Human
A2M	alpha-2-macroglobulin	P01023	0.2	2.2	Extracellular Space	transporter	2
AAAS	aladin WD repeat nucleoporin	Q9NRG9	0.5	1.2	Nucleus	other	8086
AAK1	AP2 associated kinase 1	Q2M2I8	0.28	2.6	Cytoplasm	kinase	22848
AARS1	alanyl-tRNA synthetase 1	P49588	0.14	-1.25	Cytoplasm	enzyme	16
AARS2	alanyl-tRNA synthetase 2, mitochondrial	Q5JTZ9	0.46	-1.25	Cytoplasm	enzyme	57505
AASDHPPT	aminoadipate-semialdehyde dehydrogenase-phosphopantetheinyl transferase	Q9NRN7	0.95	1	Cytoplasm	enzyme	60496
ABCD1	ATP binding cassette subfamily D member 1	P33897	0.62	-1.111	Plasma Membrane	transporter	215
ABCD3	ATP binding cassette subfamily D member 3	P28288	0.86	1	Cytoplasm	transporter	5825
ABCE1	ATP binding cassette subfamily E member 1	P61221	0.68	-1.111	Cytoplasm	transporter	6059
ABHD10	abhydrolase domain containing 10, depalmitoylase	Q9NUJ1	0.28	1.3	Cytoplasm	enzyme	55347
ABHD11	abhydrolase domain containing 11	Q8NFV4	0.37	-10	Cytoplasm	enzyme	83451
ABHD12	abhydrolase domain containing 12, lysophospholipase	Q8N2K0	0.72	1.2	Plasma Membrane	enzyme	26090
ABHD14B	abhydrolase domain containing 14B	Q96IU4	0.9	-1.25	Cytoplasm	enzyme	84836
ABHD16A	abhydrolase domain containing 16A, phospholipase	O95870	0.83	-1.111	Other	other	7920
ABI1	abl interactor 1	Q8IZP0	0.73	1.2	Cytoplasm	other	10006
ABRAXAS2	abraxas 2, BRISC complex subunit	Q15018	0.95	1	Nucleus	other	23172
ACAA1	acetyl-CoA acyltransferase 1	P09110	0.93	1.1	Cytoplasm	enzyme	30
ACAA2	acetyl-CoA acyltransferase 2	P42765	0.68	-1.111	Cytoplasm	enzyme	10449
ACAD8	acyl-CoA dehydrogenase family member 8	Q9UKU7	0.78	1.1	Cytoplasm	enzyme	27034
ACAD9	acyl-CoA dehydrogenase family member 9	Q9H845	0.42	1.2	Cytoplasm	enzyme	28976
ACADM	acyl-CoA dehydrogenase medium chain	P11310	0.67	1	Cytoplasm	enzyme	34
ACADS	acyl-CoA dehydrogenase short chain	P16219	0.021	-2.5	Cytoplasm	enzyme	35
ACADVL	acyl-CoA dehydrogenase very long chain	P49748	0.5	1.1	Cytoplasm	enzyme	37
ACAT1	acetyl-CoA acetyltransferase 1	P24752	0.27	-1.111	Cytoplasm	enzyme	38
ACAT2	acetyl-CoA acetyltransferase 2	Q9BWD1	0.71	1.3	Cytoplasm	enzyme	39
ACBD3	acyl-CoA binding domain containing 3	Q9H3P7	0.29	-1.25	Cytoplasm	other	64746
ACIN1	apoptotic chromatin condensation inducer 1	Q9UKV3	0.085	1.2	Nucleus	enzyme	22985
ACLY	ATP citrate lyase	P53396	0.29	-1.111	Cytoplasm	enzyme	47
ACO1	aconitase 1	P21399	0.42	-1.429	Cytoplasm	enzyme	48
ACO2	aconitase 2	Q99798	0.32	1.2	Cytoplasm	enzyme	50
ACOT2	acyl-CoA thioesterase 2	P49753	0.65	1.2	Cytoplasm	enzyme	10965
ACOT9	acyl-CoA thioesterase 9	Q9Y305	0.16	2.8	Cytoplasm	enzyme	23597
ACOX1	acyl-CoA oxidase 1	Q15067	0.15	2	Cytoplasm	enzyme	51
ACP1	acid phosphatase 1	P24666	0.74	1	Cytoplasm	phosphatase	52
ACP3	acid phosphatase 3	P15309	0.11	1.6	Extracellular Space	phosphatase	55
ACSL1	acyl-CoA synthetase long chain family member 1	P33121	0.078	1.4	Cytoplasm	enzyme	2180
ACSL3	acyl-CoA synthetase long chain family member 3	O95573	0.93	1	Cytoplasm	enzyme	2181
ACSL4	acyl-CoA synthetase long chain family member 4	O60488	0.4	-1.111	Cytoplasm	enzyme	2182
ACTB	actin beta	P60709	0.066	-1.111	Cytoplasm	other	60
ACTL6A	actin like 6A	O96019	0.33	1.2	Nucleus	other	86
ACTN1	actinin alpha 1	P12814	0.54	-1.111	Cytoplasm	transcription regulator	87
ACTR2	actin related protein 2	P61160	0.18	-1.111	Plasma Membrane	other	10097
ACTR3	actin related protein 3	P61158	0.31	-1.111	Plasma Membrane	other	10096
ACTR1A	actin related protein 1A	P61163	0.52	1.8	Cytoplasm	other	10121
ACTR3B	actin related protein 3B	Q9P1U1	0.1	-1.667	Cytoplasm	other	57180
ACY1	aminoacylase 1	Q03154	0.99	1	Cytoplasm	peptidase	95
ADAM8	ADAM metallopeptidase domain 8	P78325	0.21	12	Plasma Membrane	peptidase	101
ADAM10	ADAM metallopeptidase domain 10	O14672	0.81	1	Plasma Membrane	peptidase	102
ADAR	adenosine deaminase RNA specific	P55265	0.19	1.2	Nucleus	enzyme	103
ADGRE5	adhesion G protein-coupled receptor E5	P48960	0.96	1	Plasma Membrane	G-protein coupled receptor	976
ADH5	alcohol dehydrogenase 5 (class III), chi polypeptide	P11766	0.18	-1.429	Cytoplasm	enzyme	128
ADK	adenosine kinase	P55263	0.085	-1.429	Nucleus	kinase	132
ADPGK	ADP dependent glucokinase	Q9BRR6	0.92	1	Plasma Membrane	kinase	83440
ADRM1	adhesion regulating molecule 1	Q16186	0.28	-1.111	Plasma Membrane	other	11047
ADSL	adenylosuccinate lyase	P30566	0.27	-1.25	Cytoplasm	enzyme	158
ADSS2	adenylosuccinate synthase 2	P30520	0.51	-1.25	Cytoplasm	enzyme	159
AFG3L2	AFG3 like matrix AAA peptidase subunit 2	Q9Y4W6	0.3	1.1	Cytoplasm	peptidase	10939
AGA	aspartylglucosaminidase	P20933	0.51	1.3	Cytoplasm	enzyme	175
AGK	acylglycerol kinase	Q53H12	0.36	1.8	Cytoplasm	kinase	55750
AGO2	argonaute RISC catalytic component 2	Q9UKV8	0.044	2.7	Cytoplasm	translation regulator	27161
AGPS	alkylglycerone phosphate synthase	O00116	0.5	-1.111	Cytoplasm	enzyme	8540
AGT	angiotensinogen	P01019	0.25	1.6	Extracellular Space	growth factor	183
AHCY	adenosylhomocysteinase	P23526	0.33	-1.25	Cytoplasm	enzyme	191
AHNAK2	AHNAK nucleoprotein 2	Q8IVF2	0.37	-10	Cytoplasm	other	113146
AHNAK	AHNAK nucleoprotein	Q09666	0.3	1.1	Nucleus	other	79026
AIFM1	apoptosis inducing factor mitochondria associated 1	O95831	0.46	1	Cytoplasm	enzyme	9131
AIMP1	aminoacyl tRNA synthetase complex interacting multifunctional protein 1	Q12904	0.89	1	Extracellular Space	cytokine	9255
AIMP2	aminoacyl tRNA synthetase complex interacting multifunctional protein 2	Q13155	0.67	-1.111	Plasma Membrane	other	7965
AIP	aryl hydrocarbon receptor interacting protein	O00170	0.54	1.2	Nucleus	transcription regulator	9049
AK1	adenylate kinase 1	P00568	0.12	-10	Cytoplasm	kinase	203
AK2	adenylate kinase 2	P54819	0.47	-1.111	Cytoplasm	kinase	204
AK3	adenylate kinase 3	Q9UIJ7	0.72	1.2	Cytoplasm	kinase	50808
AKR1A1	aldo-keto reductase family 1 member A1	P14550	0.24	-1.25	Cytoplasm	enzyme	10327
AKR1B1	aldo-keto reductase family 1 member B	P15121	0.38	-1.429	Cytoplasm	enzyme	231
AKR7A2	aldo-keto reductase family 7 member A2	O43488	0.98	1	Cytoplasm	enzyme	8574
ALAD	aminolevulinate dehydratase	P13716	0.14	-2.5	Cytoplasm	enzyme	210
ALB	albumin	P02768	0.55	-1.111	Extracellular Space	transporter	213
ALCAM	activated leukocyte cell adhesion molecule	Q13740	0.23	-1.429	Plasma Membrane	other	214
ALDH2	aldehyde dehydrogenase 2 family member	P05091	0.79	1	Cytoplasm	enzyme	217
ALDH16A1	aldehyde dehydrogenase 16 family member A1	Q8IZ83	0.055	1.4	Cytoplasm	enzyme	126133
ALDH18A1	aldehyde dehydrogenase 18 family member A1	P54886	0.4	1.9	Cytoplasm	kinase	5832
ALDH1B1	aldehyde dehydrogenase 1 family member B1	P30837	0.67	1.1	Cytoplasm	enzyme	219
ALDH1L1	aldehyde dehydrogenase 1 family member L1	O75891	0.76	-1.25	Cytoplasm	enzyme	10840
ALDH1L2	aldehyde dehydrogenase 1 family member L2	Q3SY69	0.86	1	Cytoplasm	enzyme	160428
ALDH5A1	aldehyde dehydrogenase 5 family member A1	P51649	0.96	1	Cytoplasm	enzyme	7915
ALDH6A1	aldehyde dehydrogenase 6 family member A1	Q02252	0.96	1	Cytoplasm	enzyme	4329
ALDH9A1	aldehyde dehydrogenase 9 family member A1	P49189	0.21	-1.111	Cytoplasm	enzyme	223
ALDOA	aldolase, fructose-bisphosphate A	P04075	0.72	1.1	Cytoplasm	enzyme	226
ALDOC	aldolase, fructose-bisphosphate C	P09972	0.92	1	Cytoplasm	enzyme	230
ALOX5AP	arachidonate 5-lipoxygenase activating protein	P20292	0.0044	2.8	Plasma Membrane	other	241
ALYREF	Aly/REF export factor	Q86V81	0.45	-1.25	Nucleus	transcription regulator	10189
AMPD2	adenosine monophosphate deaminase 2	Q01433	1	1	Cytoplasm	enzyme	271
AMPD3	adenosine monophosphate deaminase 3	Q01432	0.14	1.6	Cytoplasm	enzyme	272
ANK2	ankyrin 2	Q01484	0.37	-5	Plasma Membrane	other	287
ANKH	ANKH inorganic pyrophosphate transport regulator	Q9HCJ1	0.37	-10	Plasma Membrane	transporter	56172
ANO6	anoctamin 6	Q4KMQ2	0.99	1	Plasma Membrane	ion channel	196527
ANP32A	acidic nuclear phosphoprotein 32 family member A	P39687	0.2	-1.429	Other	other	8125
ANP32B	acidic nuclear phosphoprotein 32 family member B	Q92688	0.46	-1.25	Nucleus	other	10541
ANP32E	acidic nuclear phosphoprotein 32 family member E	Q9BTT0	0.11	-1.667	Nucleus	other	81611
ANPEP	alanyl aminopeptidase, membrane	P15144	0.3	1.1	Plasma Membrane	peptidase	290
ANXA1	annexin A1	P04083	0.94	1	Plasma Membrane	enzyme
ANXA2	annexin A2	P07355	0.45	1.1	Plasma Membrane	other
ANXA4	annexin A4	P09525	0.51	1.1	Plasma Membrane	other
ANXA5	annexin A5	P08758	0.51	-1.111	Plasma Membrane	transporter
ANXA6	annexin A6	P08133	0.57	1.1	Plasma Membrane	ion channel
ANXA7	annexin A7	P20073	0.43	1.6	Plasma Membrane	ion channel
ANXA11	annexin A11	P50995	0.1	1.5	Nucleus	other
AP1B1	adaptor related protein complex 1 subunit beta 1	Q10567	0.99	1	Cytoplasm	other
AP1M1	adaptor related protein complex 1 subunit mu 1	Q9BXS5	1	1	Cytoplasm	transporter
AP2A1	adaptor related protein complex 2 subunit alpha 1	O95782	0.46	-1.111	Cytoplasm	transporter
AP2A2	adaptor related protein complex 2 subunit alpha 2	O94973	0.43	-1.25	Cytoplasm	transporter
AP2M1	adaptor related protein complex 2 subunit mu 1	Q96CW1	0.62	1.2	Cytoplasm	other
AP3B1	adaptor related protein complex 3 subunit beta 1	O00203	0.75	1.2	Plasma Membrane	transporter
AP3D1	adaptor related protein complex 3 subunit delta 1	O14617	0.68	1.5	Cytoplasm	other
AP3M1	adaptor related protein complex 3 subunit mu 1	Q9Y2T2	0.71	1.2	Cytoplasm	transporter
APBB1IP	amyloid beta precursor protein binding family B member 1 interacting protein	Q7Z5R6	0.046	-2	Cytoplasm	other
APEH	acylaminoacyl-peptide hydrolase	P13798	0.32	-1.25	Cytoplasm	peptidase
APEX1	apurinic/apyrimidinic endodeoxyribonuclease 1	P27695	0.54	1.1	Nucleus	enzyme
API5	apoptosis inhibitor 5	Q9BZZ5	0.46	-1.25	Cytoplasm	other
APMAP	adipocyte plasma membrane associated protein	Q9HDC9	0.11	-1.25	Plasma Membrane	enzyme
APOBR	apolipoprotein B receptor	Q0VD83	0.051	-1.25	Plasma Membrane	transmembrane receptor
APOE	apolipoprotein E	P02649	0.19	-1.25	Extracellular Space	transporter
APOOL	apolipoprotein O like	Q6UXV4	0.49	2.1	Extracellular Space	other
APPL1	adaptor protein, phosphotyrosine interacting with PH domain and leucine zipper 1	Q9UKG1	0.84	-1.25	Cytoplasm	other
APRT	adenine phosphoribosyltransferase	P07741	0.19	-1.25	Cytoplasm	enzyme
ARAP1	ArfGAP with RhoGAP domain, ankyrin repeat and PH domain 1	Q96P48	0.81	1.2	Cytoplasm	other
ARCN1	archain 1	P48444	0.66	1	Cytoplasm	other
ARF1	ADP ribosylation factor 1	P84077	0.0041	-2	Cytoplasm	enzyme
ARF4	ADP ribosylation factor 4	P18085	0.25	-2	Cytoplasm	enzyme
ARF5	ADP ribosylation factor 5	P84085	0.28	-10	Cytoplasm	enzyme
ARF6	ADP ribosylation factor 6	P62330	0.9	1.1	Plasma Membrane	transporter
ARHGAP1	Rho GTPase activating protein 1	Q07960	0.21	2.1	Cytoplasm	other
ARHGAP4	Rho GTPase activating protein 4	P98171	0.77	-1.111	Cytoplasm	other
ARHGAP18	Rho GTPase activating protein 18	Q8N392	0.12	1.5	Cytoplasm	other
ARHGAP30	Rho GTPase activating protein 30	Q7Z6I6	0.29	2.6	Cytoplasm	other
ARHGAP45	Rho GTPase activating protein 45	Q92619	0.94	1	Cytoplasm	transporter
ARHGDIA	Rho GDP dissociation inhibitor alpha	P52565	0.61	-1.111	Cytoplasm	other
ARHGDIB	Rho GDP dissociation inhibitor beta	P52566	0.96	1	Cytoplasm	enzyme
ARHGEF1	Rho guanine nucleotide exchange factor 1	Q92888	0.25	1.4	Cytoplasm	other
ARHGEF2	Rho/Rac guanine nucleotide exchange factor 2	Q92974	0.83	-1.111	Cytoplasm	other
ARHGEF6	Rac/Cdc42 guanine nucleotide exchange factor 6	Q15052	0.93	1.1	Cytoplasm	other
ARL6IP5	ADP ribosylation factor like GTPase 6 interacting protein 5	O75915	0.22	-1.429	Cytoplasm	other
ARL8B	ADP ribosylation factor like GTPase 8B	Q9NVJ2	0.81	1.1	Plasma Membrane	enzyme
ARMC8	armadillo repeat containing 8	Q8IUR7	0.31	-3.333	Nucleus	other
ARPC2	actin related protein 2/3 complex subunit 2	O15144	0.049	1.5	Cytoplasm	other
ARPC3	actin related protein 2/3 complex subunit 3	O15145	0.0089	1.3	Cytoplasm	other
ARPC4	actin related protein 2/3 complex subunit 4	P59998	0.019	-1.25	Cytoplasm	other
ARPC5	actin related protein 2/3 complex subunit 5	O15511	0.12	1.2	Cytoplasm	other
ARPC1B	actin related protein 2/3 complex subunit 1B	O15143	0.15	-1.111	Cytoplasm	other
ARPC5L	actin related protein 2/3 complex subunit 5 like	Q9BPX5	0.71	1.1	Cytoplasm	other
ARRB1	arrestin beta 1	P49407	0.29	1.3	Cytoplasm	other
ARRB2	arrestin beta 2	P32121	0.31	-3.333	Cytoplasm	other
ASAH1	N-acylsphingosine amidohydrolase 1	Q13510	0.73	-1.111	Cytoplasm	enzyme
ASS1	argininosuccinate synthase 1	P00966	0.92	1	Cytoplasm	enzyme
ATAD3A	ATPase family AAA domain containing 3A	Q9NVI7	0.019	12	Cytoplasm	other
ATG3	autophagy related 3	Q9NT62	0.39	-1.25	Cytoplasm	enzyme
ATG7	autophagy related 7	O95352	0.3	1.5	Cytoplasm	enzyme
ATIC	5-aminoimidazole-4-carboxamide ribonucleotide formyltransferase/IMP cyclohydrolase	P31939	0.62	-1.111	Cytoplasm	enzyme
ATL3	atlastin GTPase 3	Q6DD88	0.84	1	Cytoplasm	other
ATP12A	ATPase H+/K+ transporting non-gastric alpha2 subunit	P54707	0.87	1.1	Plasma Membrane	transporter
ATP13A1	ATPase 13A1	Q9HD20	0.94	1	Extracellular Space	transporter
ATP1A1	ATPase Na+/K+ transporting subunit alpha 1	P05023	0.28	-1.111	Plasma Membrane	transporter
ATP1B3	ATPase Na+/K+ transporting subunit beta 3	P54709	0.32	1.5	Plasma Membrane	transporter
ATP2A2	ATPase sarcoplasmic/endoplasmic reticulum Ca2+ transporting 2	P16615	0.44	-1.111	Cytoplasm	transporter
ATP2B1	ATPase plasma membrane Ca2+ transporting 1	P20020	0.24	-1.25	Plasma Membrane	transporter
ATP5F1A	ATP synthase F1 subunit alpha	P25705	0.33	1	Cytoplasm	transporter
ATP5F1B	ATP synthase F1 subunit beta	P06576	0.019	-1.111	Cytoplasm	transporter
ATP5F1C	ATP synthase F1 subunit gamma	P36542	0.41	-1.111	Cytoplasm	transporter
ATP5F1D	ATP synthase F1 subunit delta	P30049	0.88	1	Cytoplasm	transporter
ATP5MD	ATP synthase membrane subunit DAPIT	Q96IX5	0.51	1.2	Cytoplasm	other
ATP5ME	ATP synthase membrane subunit e	P56385	0.8	1.2	Cytoplasm	transporter
ATP5MF	ATP synthase membrane subunit f	P56134	0.44	1.2	Cytoplasm	transporter
ATP5MG	ATP synthase membrane subunit g	O75964	0.71	-1.111	Cytoplasm	enzyme
ATP5PB	ATP synthase peripheral stalk-membrane subunit b	P24539	0.24	1.3	Cytoplasm	transporter
ATP5PD	ATP synthase peripheral stalk subunit d	O75947	0.85	1	Cytoplasm	enzyme
ATP5PO	ATP synthase peripheral stalk subunit OSCP	P48047	0.55	-1.111	Cytoplasm	transporter
ATP6V0A1	ATPase H+ transporting V0 subunit a1	Q93050	0.48	1.6	Cytoplasm	transporter
ATP6V0D1	ATPase H+ transporting V0 subunit d1	P61421	0.14	-1.25	Cytoplasm	transporter
ATP6V1A	ATPase H+ transporting V1 subunit A	P38606	0.21	1.3	Plasma Membrane	transporter
ATP6V1B2	ATPase H+ transporting V1 subunit B2	P21281	0.12	1.3	Cytoplasm	transporter
ATP6V1C1	ATPase H+ transporting V1 subunit C1	P21283	0.18	-1.25	Cytoplasm	transporter
ATP6V1D	ATPase H+ transporting V1 subunit D	Q9Y5K8	1	1	Cytoplasm	transporter
ATP6V1E1	ATPase H+ transporting V1 subunit E1	P36543	0.26	-1.25	Cytoplasm	transporter
ATP6V1G1	ATPase H+ transporting V1 subunit G1	O75348	0.071	2.4	Cytoplasm	transporter
ATP6V1H	ATPase H+ transporting V1 subunit H	Q9UI12	0.091	1.4	Cytoplasm	transporter
ATXN10	ataxin 10	Q9UBB4	0.093	-1.667	Cytoplasm	other
ATXN2L	ataxin 2 like	Q8WWM7	0.1	-2	Nucleus	other
B2M	beta-2-microglobulin	P61769	0.27	1.4	Plasma Membrane	transmembrane receptor
B3GAT3	beta-1,3-glucuronyltransferase 3	O94766	0.82	1.3	Cytoplasm	enzyme
BAG6	BAG cochaperone 6	P46379	0.14	-1.667	Nucleus	enzyme
BASP1	brain abundant membrane attached signal protein 1	P80723	0.28	-1.25	Nucleus	transcription regulator
BAX	BCL2 associated X, apoptosis regulator	Q07812	0.89	-1.111	Cytoplasm	transporter
BAZ1B	bromodomain adjacent to zinc finger domain 1B	Q9UIG0	0.37	9.3	Nucleus	transcription regulator
BAZ2B	bromodomain adjacent to zinc finger domain 2B	Q9UIF8	1	1	Extracellular Space	other
BCAP31	B cell receptor associated protein 31	P51572	0.47	-1.111	Cytoplasm	transporter
BCAS2	BCAS2 pre-mRNA processing factor	O75934	0.45	2.2	Nucleus	other
BCAT1	branched chain amino acid transaminase 1	P54687	0.26	3.5	Cytoplasm	enzyme
BCKDHA	branched chain keto acid dehydrogenase E1 subunit alpha	P12694	0.86	1	Cytoplasm	enzyme
BCL2L13	BCL2 like 13	Q9BXK5	0.7	-1.111	Cytoplasm	other
BCLAF1	BCL2 associated transcription factor 1	Q9NYF8	0.048	3	Nucleus	transcription regulator
BID	BH3 interacting domain death agonist	P55957	0.56	1.1	Cytoplasm	other
BIN2	bridging integrator 2	Q9UBW5	0.064	-10	Plasma Membrane	other
BLM	BLM RecQ like helicase	P54132	0.83	-1.25	Nucleus	enzyme
BLMH	bleomycin hydrolase	Q13867	0.15	2.8	Cytoplasm	peptidase
BLVRA	biliverdin reductase A	P53004	0.8	1.2	Cytoplasm	enzyme
BOD1L1	biorientation of chromosomes in cell division 1 like 1	Q8NFC6	0.12	6.2	Nucleus	other
BPNT1	3'(2'), 5'-bisphosphate nucleotidase 1	O95861	0.32	-1.25	Nucleus	phosphatase
BRI3BP	BRI3 binding protein	Q8WY22	0.6	1.1	Extracellular Space	other
BROX	BRO1 domain and CAAX motif containing	Q5VW32	0.92	1	Cytoplasm	other
BSG	basigin (Ok blood group)	P35613	0.1	1.3	Plasma Membrane	transporter
BST1	bone marrow stromal cell antigen 1	Q10588	0.59	-1.111	Plasma Membrane	enzyme
BTF3L4	basic transcription factor 3 like 4	Q96K17	0.91	1.1	Other	other
BUB3	BUB3 mitotic checkpoint protein	O43684	0.012	-1.429	Nucleus	other
BZW1	basic leucine zipper and W2 domains 1	Q7L1Q6	0.46	-2	Cytoplasm	translation regulator
C1QBP	complement C1q binding protein	Q07021	0.032	1.9	Cytoplasm	transcription regulator
CA2	carbonic anhydrase 2	P00918	0.89	1	Cytoplasm	enzyme
CAB39	calcium binding protein 39	Q9Y376	0.46	1.2	Cytoplasm	enzyme
CAB39L	calcium binding protein 39 like	Q9H9S4	1	1	Cytoplasm	kinase
CACNG8	calcium voltage-gated channel auxiliary subunit gamma 8	Q8WXS5	1	1	Plasma Membrane	ion channel
CACYBP	calcyclin binding protein	Q9HB71	0.24	-1.111	Nucleus	other
CAD	carbamoyl-phosphate synthetase 2, aspartate transcarbamylase, and dihydroorotase	P27708	0.43	1.3	Cytoplasm	enzyme
CADM1	cell adhesion molecule 1	Q9BY67	0.13	-5	Plasma Membrane	other
CALM1 (includes others)	calmodulin 1	P0DP25	0.2	1.1	Cytoplasm	other
CALR	calreticulin	P27797	0.49	1.1	Cytoplasm	transcription regulator
CALU	calumenin	O43852	0.024	3.1	Cytoplasm	other
CAMK1	calcium/calmodulin dependent protein kinase I	Q14012	0.98	1	Cytoplasm	kinase
CAMK2D	calcium/calmodulin dependent protein kinase II delta	Q13557	0.59	1.1	Cytoplasm	kinase
CAND1	cullin associated and neddylation dissociated 1	Q86VP6	0.37	-1.25	Cytoplasm	transcription regulator
CANX	calnexin	P27824	0.18	1.2	Cytoplasm	other
CAP1	cyclase associated actin cytoskeleton regulatory protein 1	Q01518	0.35	-1.111	Plasma Membrane	other
CAPG	capping actin protein, gelsolin like	P40121	0.22	-1.25	Nucleus	other
CAPN1	calpain 1	P07384	0.029	-1.25	Cytoplasm	peptidase
CAPN2	calpain 2	P17655	0.13	1.5	Cytoplasm	peptidase
CAPNS1	calpain small subunit 1	P04632	0.81	1	Cytoplasm	peptidase
CAPRIN1	cell cycle associated protein 1	Q14444	0.013	-2.5	Plasma Membrane	other
CAPZA1	capping actin protein of muscle Z-line subunit alpha 1	P52907	0.68	1.1	Cytoplasm	other
CAPZA2	capping actin protein of muscle Z-line subunit alpha 2	P47755	0.77	1	Cytoplasm	other
CAPZB	capping actin protein of muscle Z-line subunit beta	P47756	0.19	-1.111	Cytoplasm	other
CARD9	caspase recruitment domain family member 9	Q9H257	0.46	1.6	Cytoplasm	other
CARS1	cysteinyl-tRNA synthetase 1	P49589	0.058	1.8	Cytoplasm	enzyme
CARS2	cysteinyl-tRNA synthetase 2, mitochondrial	Q9HA77	0.79	1.2	Cytoplasm	enzyme
CAST	calpastatin	P20810	0.16	-11.111	Cytoplasm	peptidase
CAT	catalase	P04040	0.11	-1.111	Cytoplasm	enzyme
CBL	Cbl proto-oncogene	P22681	0.071	2.8	Nucleus	transcription regulator
CBR1	carbonyl reductase 1	P16152	0.91	1	Cytoplasm	enzyme
CBR3	carbonyl reductase 3	O75828	0.68	-1.111	Cytoplasm	enzyme
CBX3	chromobox 3	Q13185	0.022	3.1	Nucleus	transcription regulator
CCAR1	cell division cycle and apoptosis regulator 1	Q8IX12	0.33	1.4	Nucleus	transcription regulator
CCAR2	cell cycle and apoptosis regulator 2	Q8N163	0.23	-1.111	Cytoplasm	peptidase
CCDC47	coiled-coil domain containing 47	Q96A33	0.69	1.3	Extracellular Space	other
CCDC134	coiled-coil domain containing 134	Q9H6E4	0.18	1.9	Other	other
CCNK	cyclin K	O75909	0.44	2.2	Nucleus	kinase
CCT2	chaperonin containing TCP1 subunit 2	P78371	0.38	1.1	Cytoplasm	kinase
CCT3	chaperonin containing TCP1 subunit 3	P49368	0.55	-1.111	Cytoplasm	other
CCT4	chaperonin containing TCP1 subunit 4	P50991	0.44	-1.111	Cytoplasm	other
CCT5	chaperonin containing TCP1 subunit 5	P48643	0.77	1	Cytoplasm	other
CCT7	chaperonin containing TCP1 subunit 7	Q99832	0.13	1.1	Cytoplasm	other
CCT8	chaperonin containing TCP1 subunit 8	P50990	0.011	-1.25	Cytoplasm	enzyme
CCT6A	chaperonin containing TCP1 subunit 6A	P40227	0.33	-1.111	Cytoplasm	other
CD14	CD14 molecule	P08571	0.7	1.2	Plasma Membrane	transmembrane receptor
CD33	CD33 molecule	P20138	0.37	-11.111	Plasma Membrane	other
CD36	CD36 molecule	P16671	0.65	-1.111	Plasma Membrane	transmembrane receptor
CD44	CD44 molecule (Indian blood group)	P16070	0.66	1.1	Plasma Membrane	other
CD63	CD63 molecule	P08962	0.69	1	Plasma Membrane	other
CD68	CD68 molecule	P34810	0.65	-1.25	Plasma Membrane	other
CD81	CD81 molecule	P60033	0.0001	-1.25	Plasma Membrane	other
CD109	CD109 molecule	Q6YHK3	0.97	1	Plasma Membrane	other
CD276	CD276 molecule	Q5ZPR3	0.17	1.9	Plasma Membrane	other
CDC37	cell division cycle 37, HSP90 cochaperone	Q16543	0.63	-1.111	Cytoplasm	other
CDC42	cell division cycle 42	P60953	0.7	1.1	Cytoplasm	enzyme
CDC73	cell division cycle 73	Q6P1J9	0.77	-1.25	Nucleus	other
CDC5L	cell division cycle 5 like	Q99459	0.68	1.1	Nucleus	transcription regulator
CDIPT	CDP-diacylglycerol--inositol 3-phosphatidyltransferase	O14735	0.39	1.6	Cytoplasm	enzyme
CDK4	cyclin dependent kinase 4	P11802	0.37	3.8	Nucleus	kinase
CDK5	cyclin dependent kinase 5	Q00535	0.46	2.1	Nucleus	kinase
CDK6	cyclin dependent kinase 6	Q00534	0.74	-1.111	Nucleus	kinase
CDK13	cyclin dependent kinase 13	Q14004	0.1	5.6	Nucleus	kinase
CDK5RAP3	CDK5 regulatory subunit associated protein 3	Q96JB5	0.95	1	Nucleus	other
CDKN2AIP	CDKN2A interacting protein	Q9NXV6	0.14	-1.429	Nucleus	transcription regulator
CDKN2C	cyclin dependent kinase inhibitor 2C	P42773	0.47	-1.429	Nucleus	transcription regulator
CDV3	CDV3 homolog	Q9UKY7	0.1	-1.429	Cytoplasm	other
CELF1	CUGBP Elav-like family member 1	Q92879	0.42	-3.333	Cytoplasm	translation regulator
CELF2	CUGBP Elav-like family member 2	O95319	0.86	1	Nucleus	other
CEP170	centrosomal protein 170	Q5SW79	0.58	-1.25	Nucleus	other
CES1	carboxylesterase 1	P23141	0.67	1.1	Cytoplasm	enzyme
CES1P1	carboxylesterase 1 pseudogene 1	Q9UKY3	0.41	1.9	Cytoplasm	other
CFL1	cofilin 1	P23528	0.52	-1.111	Nucleus	other
CHCHD3	coiled-coil-helix-coiled-coil-helix domain containing 3	Q9NX63	1	1	Cytoplasm	transcription regulator
CHD3	chromodomain helicase DNA binding protein 3	Q12873	0.29	-5	Nucleus	enzyme
CHD4	chromodomain helicase DNA binding protein 4	Q14839	0.81	1.1	Nucleus	enzyme
CHI3L1	chitinase 3 like 1	P36222	0.43	-1.111	Extracellular Space	enzyme
CHID1	chitinase domain containing 1	Q9BWS9	0.5	-1.25	Extracellular Space	other
CHMP5	charged multivesicular body protein 5	Q9NZZ3	0.43	-1.111	Cytoplasm	other
CHMP6	charged multivesicular body protein 6	Q96FZ7	0.18	-1.429	Cytoplasm	other
CHMP2A	charged multivesicular body protein 2A	O43633	0.16	-3.333	Cytoplasm	other
CHMP4B	charged multivesicular body protein 4B	Q9H444	0.99	1	Cytoplasm	other
CHORDC1	cysteine and histidine rich domain containing 1	Q9UHD1	0.93	1.1	Other	other
CIAO2A	cytosolic iron-sulfur assembly component 2A	Q9H5X1	0.17	9.2	Extracellular Space	other
CKAP4	cytoskeleton associated protein 4	Q07065	0.88	1	Cytoplasm	other
CKAP5	cytoskeleton associated protein 5	Q14008	0.71	-1.25	Nucleus	transcription regulator
CKB	creatine kinase B	P12277	0.67	1.4	Cytoplasm	kinase
CLIC1	chloride intracellular channel 1	O00299	0.17	-1.111	Nucleus	ion channel
CLIC4	chloride intracellular channel 4	Q9Y696	0.29	-1.667	Plasma Membrane	ion channel
CLIC5	chloride intracellular channel 5	Q9NZA1	0.5	2	Cytoplasm	ion channel
CLINT1	clathrin interactor 1	Q14677	0.93	1.1	Cytoplasm	other
CLPB	caseinolytic mitochondrial matrix peptidase chaperone subunit B	Q9H078	0.45	2.2	Nucleus	transcription regulator
CLPP	caseinolytic mitochondrial matrix peptidase proteolytic subunit	Q16740	0.02	-1.111	Cytoplasm	peptidase
CLPTM1	CLPTM1 regulator of GABA type A receptor forward trafficking	O96005	0.94	1	Plasma Membrane	other
CLPX	caseinolytic mitochondrial matrix peptidase chaperone subunit X	O76031	0.5	-1.667	Cytoplasm	enzyme
CLTA	clathrin light chain A	P09496	0.049	2.5	Plasma Membrane	other
CLTB	clathrin light chain B	P09497	0.64	1.2	Plasma Membrane	other
CLTC	clathrin heavy chain	Q00610	0.28	-1.111	Plasma Membrane	other
CMAS	cytidine monophosphate N-acetylneuraminic acid synthetase	Q8NFW8	0.85	1	Nucleus	enzyme
CMPK1	cytidine/uridine monophosphate kinase 1	P30085	0.93	1	Nucleus	kinase
CNBP	CCHC-type zinc finger nucleic acid binding protein	P62633	0.12	6.2	Nucleus	transcription regulator
CNDP2	carnosine dipeptidase 2	Q96KP4	0.44	-1.111	Cytoplasm	peptidase
CNN2	calponin 2	Q99439	0.4	-1.111	Cytoplasm	other
CNOT1	CCR4-NOT transcription complex subunit 1	A5YKK6	0.28	-1.25	Cytoplasm	other
CNP	2',3'-cyclic nucleotide 3' phosphodiesterase	P09543	0.79	1.2	Cytoplasm	enzyme
CNPY2	canopy FGF signaling regulator 2	Q9Y2B0	0.042	1.4	Plasma Membrane	other
CNPY3	canopy FGF signaling regulator 3	Q9BT09	0.83	1	Cytoplasm	other
COL1A2	collagen type I alpha 2 chain	P08123	0.37	-10	Extracellular Space	other
COL27A1	collagen type XXVII alpha 1 chain	Q8IZC6	0.75	-1.25	Extracellular Space	other
COL2A1	collagen type II alpha 1 chain	P02458	1	1	Extracellular Space	other
COL6A1	collagen type VI alpha 1 chain	P12109	0.28	1.2	Extracellular Space	other
COLGALT1	collagen beta(1-O)galactosyltransferase 1	Q8NBJ5	0.89	1	Cytoplasm	enzyme
COMT	catechol-O-methyltransferase	P21964	0.5	1.2	Cytoplasm	enzyme
COPA	COPI coat complex subunit alpha	P53621	0.84	1	Cytoplasm	transporter
COPB1	COPI coat complex subunit beta 1	P53618	0.93	1	Cytoplasm	transporter
COPB2	COPI coat complex subunit beta 2	P35606	0.76	-1.111	Cytoplasm	transporter
COPE	COPI coat complex subunit epsilon	O14579	0.3	1.2	Cytoplasm	transporter
COPG1	COPI coat complex subunit gamma 1	Q9Y678	0.89	1	Cytoplasm	transporter
COPS2	COP9 signalosome subunit 2	P61201	1	1	Cytoplasm	other
COPS3	COP9 signalosome subunit 3	Q9UNS2	0.39	1.6	Cytoplasm	other
COPS4	COP9 signalosome subunit 4	Q9BT78	0.24	-1.667	Cytoplasm	peptidase
COPS5	COP9 signalosome subunit 5	Q92905	0.5	-1.429	Nucleus	transcription regulator
COPS6	COP9 signalosome subunit 6	Q7L5N1	0.9	1.1	Nucleus	other
COPZ1	COPI coat complex subunit zeta 1	P61923	0.13	-1.25	Cytoplasm	transporter
COQ5	coenzyme Q5, methyltransferase	Q5HYK3	0.37	-10	Cytoplasm	enzyme
COQ9	coenzyme Q9	O75208	0.89	1	Cytoplasm	other
COQ8A	coenzyme Q8A	Q8NI60	0.13	1.5	Cytoplasm	kinase
CORO1A	coronin 1A	P31146	0.031	-1.25	Cytoplasm	other
CORO1B	coronin 1B	Q9BR76	0.31	1.1	Cytoplasm	other
CORO1C	coronin 1C	Q9ULV4	0.43	-1.111	Cytoplasm	other
CORO7/CORO7-PAM16	coronin 7	P57737	0.19	1.6	Cytoplasm	other
COTL1	coactosin like F-actin binding protein 1	Q14019	0.77	1	Cytoplasm	other
COX17	cytochrome c oxidase copper chaperone COX17	Q14061	0.036	3.5	Cytoplasm	enzyme
COX20	cytochrome c oxidase assembly factor COX20	Q5RI15	0.13	1.8	Cytoplasm	other
COX4I1	cytochrome c oxidase subunit 4I1	P13073	0.22	1.5	Cytoplasm	enzyme
COX5A	cytochrome c oxidase subunit 5A	P20674	0.62	-1.111	Cytoplasm	enzyme
COX5B	cytochrome c oxidase subunit 5B	P10606	0.41	-1.25	Cytoplasm	enzyme
COX7A2	cytochrome c oxidase subunit 7A2	P14406	0.32	1.3	Cytoplasm	enzyme
CPM	carboxypeptidase M	P14384	0.63	-1.111	Plasma Membrane	peptidase
CPNE1	copine 1	Q99829	0.32	1.4	Nucleus	transporter
CPNE2	copine 2	Q96FN4	0.28	1.7	Cytoplasm	other
CPNE5	copine 5	Q9HCH3	0.11	-3.333	Plasma Membrane	other
CPOX	coproporphyrinogen oxidase	P36551	0.14	-2.5	Cytoplasm	enzyme
CPPED1	calcineurin like phosphoesterase domain containing 1	Q9BRF8	0.77	-1.111	Cytoplasm	enzyme
CPQ	carboxypeptidase Q	Q9Y646	0.89	-1.111	Extracellular Space	peptidase
CPSF1	cleavage and polyadenylation specific factor 1	Q10570	0.16	1.4	Nucleus	other
CPSF2	cleavage and polyadenylation specific factor 2	Q9P2I0	0.93	1.1	Nucleus	other
CPSF3	cleavage and polyadenylation specific factor 3	Q9UKF6	0.4	1.2	Nucleus	enzyme
CPSF4	cleavage and polyadenylation specific factor 4	O95639	0.31	-3.333	Nucleus	other
CPSF6	cleavage and polyadenylation specific factor 6	Q16630	0.46	1.1	Nucleus	other
CPSF7	cleavage and polyadenylation specific factor 7	Q8N684	0.28	-1.429	Nucleus	other
CPT2	carnitine palmitoyltransferase 2	P23786	0.46	-1.111	Cytoplasm	enzyme
CPT1A	carnitine palmitoyltransferase 1A	P50416	0.59	1.2	Cytoplasm	enzyme
CPVL	carboxypeptidase vitellogenic like	Q9H3G5	0.8	1.1	Cytoplasm	peptidase
CRKL	CRK like proto-oncogene, adaptor protein	P46109	0.59	-1.429	Cytoplasm	kinase
CRTAP	cartilage associated protein	O75718	0.062	2	Extracellular Space	other
CS	citrate synthase	O75390	0.094	-1.25	Cytoplasm	enzyme
CSDE1	cold shock domain containing E1	O75534	0.59	-1.25	Cytoplasm	enzyme
CSE1L	chromosome segregation 1 like	P55060	0.92	-1.111	Nucleus	transporter
CSK	C-terminal Src kinase	P41240	0.86	1.1	Cytoplasm	kinase
CSNK2A3	casein kinase 2 alpha 3	Q8NEV1	0.061	-2	Other	other
CSNK2B	casein kinase 2 beta	P67870	0.2	-1.667	Cytoplasm	kinase
CSRP1	cysteine and glycine rich protein 1	P21291	0.0001	-1.25	Nucleus	other
CSTA	cystatin A	P01040	0.18	1.2	Cytoplasm	other
CSTB	cystatin B	P04080	0.43	-1.111	Cytoplasm	peptidase
CSTF1	cleavage stimulation factor subunit 1	Q05048	0.77	1.3	Nucleus	other
CSTF2	cleavage stimulation factor subunit 2	P33240	0.8	1.1	Nucleus	other
CSTF3	cleavage stimulation factor subunit 3	Q12996	0.49	1.6	Nucleus	other
CSTF2T	cleavage stimulation factor subunit 2 tau variant	Q9H0L4	0.34	1.6	Nucleus	other
CTBP1	C-terminal binding protein 1	Q13363	0.6	-1.25	Nucleus	enzyme
CTNNBL1	catenin beta like 1	Q8WYA6	0.38	-1.25	Nucleus	other
CTPS1	CTP synthase 1	P17812	0.024	-1.25	Nucleus	enzyme
CTSA	cathepsin A	P10619	0.35	-1.429	Cytoplasm	peptidase
CTSB	cathepsin B	P07858	0.69	1.1	Cytoplasm	peptidase
CTSC	cathepsin C	P53634	0.085	1.9	Cytoplasm	peptidase
CTSD	cathepsin D	P07339	0.43	-1.111	Cytoplasm	peptidase
CTSL	cathepsin L	P07711	0.77	1.1	Cytoplasm	peptidase
CTSS	cathepsin S	P25774	0.094	1.4	Cytoplasm	peptidase
CTSZ	cathepsin Z	Q9UBR2	0.18	-1.25	Cytoplasm	peptidase
CUL4B	cullin 4B	Q13620	0.89	-1.111	Nucleus	other
CYB5B	cytochrome b5 type B	O43169	0.37	9.5	Cytoplasm	enzyme
CYB5R1	cytochrome b5 reductase 1	Q9UHQ9	0.92	1	Cytoplasm	enzyme
CYB5R3	cytochrome b5 reductase 3	P00387	0.1	1.2	Cytoplasm	enzyme
CYBA	cytochrome b-245 alpha chain	P13498	0.21	-1.429	Cytoplasm	enzyme
CYBB	cytochrome b-245 beta chain	P04839	0.17	2.6	Cytoplasm	enzyme
CYC1	cytochrome c1	P08574	0.25	1.9	Cytoplasm	enzyme
CYCS	cytochrome c, somatic	P99999	0.28	1.2	Cytoplasm	transporter
CYFIP1	cytoplasmic FMR1 interacting protein 1	Q7L576	0.9	1	Cytoplasm	translation regulator
CYP2S1	cytochrome P450 family 2 subfamily S member 1	Q96SQ9	0.29	-1.25	Cytoplasm	enzyme
CYP51A1	cytochrome P450 family 51 subfamily A member 1	Q16850	0.12	12	Cytoplasm	enzyme
CYRIB	CYFIP related Rac1 interactor B	Q9NUQ9	0.43	1.1	Extracellular Space	other
CYTH4	cytohesin 4	Q9UIA0	0.11	-1.429	Cytoplasm	other
DAB2	DAB adaptor protein 2	P98082	0.074	-1.429	Plasma Membrane	other
DAD1	defender against cell death 1	P61803	0.62	-1.111	Cytoplasm	other
DAP3	death associated protein 3	P51398	0.89	1.2	Cytoplasm	other
DARS1	aspartyl-tRNA synthetase 1	P14868	0.046	1.2	Cytoplasm	enzyme
DARS2	aspartyl-tRNA synthetase 2, mitochondrial	Q6PI48	0.43	1.2	Cytoplasm	enzyme
DAZAP1	DAZ associated protein 1	Q96EP5	0.86	1	Other	other
DBI	diazepam binding inhibitor, acyl-CoA binding protein	P07108	0.54	1.1	Cytoplasm	other
DBN1	drebrin 1	Q16643	0.53	-1.25	Cytoplasm	other
DBNL	drebrin like	Q9UJU6	0.079	-1.25	Cytoplasm	other
DCAF7	DDB1 and CUL4 associated factor 7	P61962	0.49	-1.667	Cytoplasm	other
DCD	dermcidin	P81605	0.48	-1.429	Extracellular Space	other
DCK	deoxycytidine kinase	P27707	0.0001	-1.25	Nucleus	kinase
DCPS	decapping enzyme, scavenger	Q96C86	0.2	-2	Nucleus	enzyme
DCTN1	dynactin subunit 1	Q14203	0.96	1	Cytoplasm	other
DCTN2	dynactin subunit 2	Q13561	0.055	-1.429	Cytoplasm	other
DCXR	dicarbonyl and L-xylulose reductase	Q7Z4W1	0.53	-1.429	Cytoplasm	enzyme
DDB1	damage specific DNA binding protein 1	Q16531	0.64	-1.25	Nucleus	other
DDI2	DNA damage inducible 1 homolog 2	Q5TDH0	0.71	-1.25	Plasma Membrane	transporter
DDOST	dolichyl-diphosphooligosaccharide--protein glycosyltransferase non-catalytic subunit	P39656	0.05	-1.111	Cytoplasm	enzyme
DDRGK1	DDRGK domain containing 1	Q96HY6	0.95	1	Extracellular Space	other
DDT	D-dopachrome tautomerase	P30046	0.45	2.1	Cytoplasm	enzyme
DDX1	DEAD-box helicase 1	Q92499	0.83	-1.111	Nucleus	enzyme
DDX5	DEAD-box helicase 5	P17844	0.11	-1.25	Nucleus	enzyme
DDX6	DEAD-box helicase 6	P26196	0.33	-1.25	Nucleus	enzyme
DDX17	DEAD-box helicase 17	Q92841	0.22	-1.111	Nucleus	enzyme
DDX21	DExD-box helicase 21	Q9NR30	0.33	1.6	Nucleus	enzyme
DDX23	DEAD-box helicase 23	Q9BUQ8	0.71	-1.25	Nucleus	enzyme
DDX27	DEAD-box helicase 27	Q96GQ7	0.37	9.3	Nucleus	enzyme
DDX42	DEAD-box helicase 42	Q86XP3	1	1	Cytoplasm	enzyme
DDX46	DEAD-box helicase 46	Q7L014	0.23	2	Nucleus	enzyme
DDX50	DExD-box helicase 50	Q9BQ39	0.79	1.4	Nucleus	enzyme
DDX54	DEAD-box helicase 54	Q8TDD1	0.77	1.1	Nucleus	transcription regulator
DDX19A	DEAD-box helicase 19A	Q9NUU7	0.75	-1.25	Nucleus	enzyme
DDX39B	DExD-box helicase 39B	Q13838	0.072	1.2	Nucleus	enzyme
DDX3X	DEAD-box helicase 3 X-linked	O00571	0.6	1.1	Cytoplasm	enzyme
DECR1	2,4-dienoyl-CoA reductase 1	Q16698	0.4	-1.111	Cytoplasm	enzyme
DEF6	DEF6 guanine nucleotide exchange factor	Q9H4E7	0.55	1.4	Extracellular Space	other
DEK	DEK proto-oncogene	P35659	0.41	1.1	Nucleus	transcription regulator
DENND3	DENN domain containing 3	A2RUS2	0.37	-2	Cytoplasm	other
DENR	density regulated re-initiation and release factor	O43583	0.25	-1.667	Other	other
DERL1	derlin 1	Q9BUN8	0.58	-1.25	Cytoplasm	other
DGLUCY	D-glutamate cyclase	Q7Z3D6	0.88	1.2	Cytoplasm	enzyme
DHCR7	7-dehydrocholesterol reductase	Q9UBM7	0.41	1.4	Cytoplasm	enzyme
DHCR24	24-dehydrocholesterol reductase	Q15392	0.69	1.3	Cytoplasm	enzyme
DHODH	dihydroorotate dehydrogenase (quinone)	Q02127	0.26	1.6	Cytoplasm	enzyme
DHRS4	dehydrogenase/reductase 4	Q9BTZ2	0.75	1.2	Cytoplasm	enzyme
DHRS7	dehydrogenase/reductase 7	Q9Y394	0.31	-5	Other	enzyme
DHRS7B	dehydrogenase/reductase 7B	Q6IAN0	0.17	2.3	Other	other
DHX9	DExH-box helicase 9	Q08211	0.057	1.1	Nucleus	enzyme
DHX15	DEAH-box helicase 15	O43143	0.12	1.2	Nucleus	enzyme
DHX16	DEAH-box helicase 16	O60231	0.39	3.1	Nucleus	enzyme
DHX30	DExH-box helicase 30	Q7L2E3	0.16	2.6	Nucleus	enzyme
DIABLO	diablo IAP-binding mitochondrial protein	Q9NR28	0.75	-1.111	Cytoplasm	other
DIAPH1	diaphanous related formin 1	O60610	0.28	1.6	Plasma Membrane	other
DKC1	dyskerin pseudouridine synthase 1	O60832	0.16	1.7	Nucleus	enzyme
DLAT	dihydrolipoamide S-acetyltransferase	P10515	0.29	-1.25	Cytoplasm	enzyme
DLD	dihydrolipoamide dehydrogenase	P09622	0.36	1.2	Cytoplasm	enzyme
DLST	dihydrolipoamide S-succinyltransferase	P36957	0.33	-1.111	Cytoplasm	enzyme
DNAH2	dynein axonemal heavy chain 2	Q9P225	0.12	-10	Cytoplasm	other
DNAJA1	DnaJ heat shock protein family (Hsp40) member A1	P31689	0.11	-1.667	Nucleus	other
DNAJA2	DnaJ heat shock protein family (Hsp40) member A2	O60884	0.95	1	Nucleus	enzyme
DNAJB1	DnaJ heat shock protein family (Hsp40) member B1	P25685	0.14	-2.5	Nucleus	transcription regulator
DNAJB11	DnaJ heat shock protein family (Hsp40) member B11	Q9UBS4	0.031	1.9	Cytoplasm	other
DNAJC3	DnaJ heat shock protein family (Hsp40) member C3	Q13217	0.84	1.1	Cytoplasm	other
DNAJC5	DnaJ heat shock protein family (Hsp40) member C5	Q9H3Z4	0.25	1.5	Plasma Membrane	other
DNAJC8	DnaJ heat shock protein family (Hsp40) member C8	O75937	0.33	-2.5	Nucleus	other
DNAJC10	DnaJ heat shock protein family (Hsp40) member C10	Q8IXB1	0.76	1.1	Cytoplasm	enzyme
DNAJC13	DnaJ heat shock protein family (Hsp40) member C13	O75165	0.61	-2	Cytoplasm	other
DNASE2	deoxyribonuclease 2, lysosomal	O00115	0.12	1.8	Cytoplasm	enzyme
DNM2	dynamin 2	P50570	0.011	-1.429	Plasma Membrane	enzyme
DNM3	dynamin 3	Q9UQ16	0.32	-3.333	Cytoplasm	enzyme
DNM1L	dynamin 1 like	O00429	0.58	-1.111	Cytoplasm	enzyme
DNMT1	DNA methyltransferase 1	P26358	0.88	-1.25	Nucleus	enzyme
DOCK2	dedicator of cytokinesis 2	Q92608	0.66	-1.25	Cytoplasm	other
DOCK8	dedicator of cytokinesis 8	Q8NF50	0.39	-1.111	Cytoplasm	other
DOCK10	dedicator of cytokinesis 10	Q96BY6	0.025	-1.429	Cytoplasm	other
DOK2	docking protein 2	O60496	0.58	1.2	Plasma Membrane	other
DPM1	dolichyl-phosphate mannosyltransferase subunit 1, catalytic	O60762	0.85	1.1	Cytoplasm	enzyme
DPP3	dipeptidyl peptidase 3	Q9NY33	0.029	-1.429	Cytoplasm	peptidase
DPP7	dipeptidyl peptidase 7	Q9UHL4	0.089	-1.25	Cytoplasm	peptidase
DPP9	dipeptidyl peptidase 9	Q86TI2	0.89	1	Cytoplasm	peptidase
DPYSL2	dihydropyrimidinase like 2	Q16555	0.81	1	Cytoplasm	enzyme
DRG1	developmentally regulated GTP binding protein 1	Q9Y295	0.36	-1.667	Cytoplasm	enzyme
DSTN	destrin, actin depolymerizing factor	P60981	0.16	-1.667	Cytoplasm	other
DTYMK	deoxythymidylate kinase	P23919	0.8	1.2	Cytoplasm	kinase
DUSP3	dual specificity phosphatase 3	P51452	0.76	-1.111	Cytoplasm	phosphatase
DUT	deoxyuridine triphosphatase	P33316	0.69	1.3	Nucleus	enzyme
DYNC1H1	dynein cytoplasmic 1 heavy chain 1	Q14204	0.044	1.3	Cytoplasm	peptidase
DYNC1I2	dynein cytoplasmic 1 intermediate chain 2	Q13409	0.82	1.1	Cytoplasm	other
DYNC1LI1	dynein cytoplasmic 1 light intermediate chain 1	Q9Y6G9	0.021	-14.286	Cytoplasm	other
DYNC1LI2	dynein cytoplasmic 1 light intermediate chain 2	O43237	0.91	1	Cytoplasm	other
DYSF	dysferlin	O75923	0.77	-1.111	Plasma Membrane	other
ECH1	enoyl-CoA hydratase 1	Q13011	0.72	1	Cytoplasm	enzyme
ECHDC1	ethylmalonyl-CoA decarboxylase 1	Q9NTX5	0.12	-1.429	Cytoplasm	enzyme
ECHS1	enoyl-CoA hydratase, short chain 1	P30084	0.053	1.5	Cytoplasm	enzyme
ECI1	enoyl-CoA delta isomerase 1	P42126	0.59	-1.111	Cytoplasm	enzyme
ECM1	extracellular matrix protein 1	Q16610	0.12	18	Extracellular Space	transporter
EDC4	enhancer of mRNA decapping 4	Q6P2E9	0.18	1.9	Cytoplasm	other
EDF1	endothelial differentiation related factor 1	O60869	0.019	12	Nucleus	transcription regulator
EEA1	early endosome antigen 1	Q15075	0.93	1	Cytoplasm	other
EEF2	eukaryotic translation elongation factor 2	P13639	0.29	-1.111	Cytoplasm	translation regulator
EEF1A1	eukaryotic translation elongation factor 1 alpha 1	P68104	0.21	1.3	Cytoplasm	translation regulator
EEF1B2	eukaryotic translation elongation factor 1 beta 2	P24534	0.67	1	Cytoplasm	translation regulator
EEF1D	eukaryotic translation elongation factor 1 delta	P29692	0.0001	-1.429	Cytoplasm	translation regulator
EEF1E1	eukaryotic translation elongation factor 1 epsilon 1	O43324	0.004	-3.333	Cytoplasm	translation regulator
EEF1G	eukaryotic translation elongation factor 1 gamma	P26641	0.015	-1.25	Cytoplasm	translation regulator
EFHD2	EF-hand domain family member D2	Q96C19	0.91	1	Other	other
EFTUD2	elongation factor Tu GTP binding domain containing 2	Q15029	0.78	1.1	Nucleus	enzyme
EGLN1	egl-9 family hypoxia inducible factor 1	Q9GZT9	0.63	1.2	Cytoplasm	enzyme
EHBP1L1	EH domain binding protein 1 like 1	Q8N3D4	0.066	-2	Other	other
EHD1	EH domain containing 1	Q9H4M9	0.53	1.1	Cytoplasm	other
EHD4	EH domain containing 4	Q9H223	0.74	-1.111	Plasma Membrane	enzyme
EIF6	eukaryotic translation initiation factor 6	P56537	0.63	1.4	Cytoplasm	translation regulator
EIF2A	eukaryotic translation initiation factor 2A	Q9BY44	0.41	1.2	Cytoplasm	translation regulator
EIF2B1	eukaryotic translation initiation factor 2B subunit alpha	Q14232	0.12	6.3	Cytoplasm	translation regulator
EIF2B4	eukaryotic translation initiation factor 2B subunit delta	Q9UI10	0.0001	-1.25	Cytoplasm	other
EIF2S1	eukaryotic translation initiation factor 2 subunit alpha	P05198	0.41	-1.25	Cytoplasm	translation regulator
EIF2S2	eukaryotic translation initiation factor 2 subunit beta	P20042	0.2	-1.429	Cytoplasm	translation regulator
EIF2S3	eukaryotic translation initiation factor 2 subunit gamma	P41091	0.49	1.1	Cytoplasm	translation regulator
EIF3A	eukaryotic translation initiation factor 3 subunit A	Q14152	0.32	1.3	Cytoplasm	other
EIF3B	eukaryotic translation initiation factor 3 subunit B	P55884	0.25	1.5	Cytoplasm	translation regulator
EIF3C	eukaryotic translation initiation factor 3 subunit C	Q99613	0.87	1	Cytoplasm	translation regulator
EIF3E	eukaryotic translation initiation factor 3 subunit E	P60228	0.65	-1.25	Cytoplasm	other
EIF3F	eukaryotic translation initiation factor 3 subunit F	O00303	0.93	1	Cytoplasm	translation regulator
EIF3G	eukaryotic translation initiation factor 3 subunit G	O75821	0.31	-3.333	Cytoplasm	other
EIF3H	eukaryotic translation initiation factor 3 subunit H	O15372	0.65	1.5	Cytoplasm	other
EIF3I	eukaryotic translation initiation factor 3 subunit I	Q13347	0.026	1.8	Cytoplasm	translation regulator
EIF3J	eukaryotic translation initiation factor 3 subunit J	O75822	0.38	-1.667	Cytoplasm	translation regulator
EIF3K	eukaryotic translation initiation factor 3 subunit K	Q9UBQ5	0.61	1.6	Cytoplasm	translation regulator
EIF3L	eukaryotic translation initiation factor 3 subunit L	Q9Y262	0.063	-2	Cytoplasm	other
EIF3M	eukaryotic translation initiation factor 3 subunit M	Q7L2H7	0.17	2.3	Cytoplasm	other
EIF4A1	eukaryotic translation initiation factor 4A1	P60842	0.0088	-1.25	Cytoplasm	translation regulator
EIF4A3	eukaryotic translation initiation factor 4A3	P38919	0.55	1.1	Nucleus	enzyme
EIF4B	eukaryotic translation initiation factor 4B	P23588	0.43	1.5	Cytoplasm	translation regulator
EIF4E	eukaryotic translation initiation factor 4E	P06730	0.27	-1.429	Cytoplasm	translation regulator
EIF4G1	eukaryotic translation initiation factor 4 gamma 1	Q04637	0.52	-1.111	Cytoplasm	translation regulator
EIF4G2	eukaryotic translation initiation factor 4 gamma 2	P78344	0.58	-1.111	Cytoplasm	translation regulator
EIF4G3	eukaryotic translation initiation factor 4 gamma 3	O43432	0.71	1.2	Cytoplasm	translation regulator
EIF4H	eukaryotic translation initiation factor 4H	Q15056	0.22	-1.25	Cytoplasm	translation regulator
EIF5A	eukaryotic translation initiation factor 5A	P63241	0.42	1.6	Cytoplasm	translation regulator
ELAVL1	ELAV like RNA binding protein 1	Q15717	0.76	-1.111	Cytoplasm	other
ELMO2	engulfment and cell motility 2	Q96JJ3	0.08	3.4	Cytoplasm	other
ELOB	elongin B	Q15370	0.16	-2	Nucleus	transcription regulator
ELOC	elongin C	Q15369	0.92	1.1	Nucleus	transcription regulator
ELOVL1	ELOVL fatty acid elongase 1	Q9BW60	0.5	-1.111	Cytoplasm	enzyme
EMC1	ER membrane protein complex subunit 1	Q8N766	0.98	1	Plasma Membrane	other
EMC2	ER membrane protein complex subunit 2	Q15006	0.38	1.6	Nucleus	other
EMC3	ER membrane protein complex subunit 3	Q9P0I2	0.19	-3.333	Nucleus	other
EML2	EMAP like 2	O95834	0.88	-1.25	Cytoplasm	other
EML4	EMAP like 4	Q9HC35	0.8	1.2	Cytoplasm	other
ENG	endoglin	P17813	0.92	1	Plasma Membrane	transmembrane receptor
ENO1	enolase 1	P06733	0.49	-1.111	Cytoplasm	enzyme
EPB41L2	erythrocyte membrane protein band 4.1 like 2	O43491	0.95	1	Plasma Membrane	other
EPHX1	epoxide hydrolase 1	P07099	0.32	2.2	Cytoplasm	peptidase
EPN1	epsin 1	Q9Y6I3	0.45	1.8	Plasma Membrane	other
EPPK1	epiplakin 1	P58107	0.3	-1.429	Cytoplasm	other
EPRS1	glutamyl-prolyl-tRNA synthetase 1	P07814	0.12	-1.111	Cytoplasm	enzyme
EPS15	epidermal growth factor receptor pathway substrate 15	P42566	0.87	-1.25	Cytoplasm	other
EPS15L1	epidermal growth factor receptor pathway substrate 15 like 1	Q9UBC2	0.14	-2.5	Plasma Membrane	other
ERAP1	endoplasmic reticulum aminopeptidase 1	Q9NZ08	0.84	1	Extracellular Space	peptidase
ERH	ERH mRNA splicing and mitosis factor	P84090	0.96	1	Nucleus	other
ERLIN2	ER lipid raft associated 2	O94905	0.68	1	Cytoplasm	other
ERMP1	endoplasmic reticulum metallopeptidase 1	Q7Z2K6	0.51	1.1	Cytoplasm	other
ERO1A	endoplasmic reticulum oxidoreductase 1 alpha	Q96HE7	0.43	1.2	Cytoplasm	enzyme
ERP29	endoplasmic reticulum protein 29	P30040	0.0064	-1.25	Cytoplasm	transporter
ERP44	endoplasmic reticulum protein 44	Q9BS26	0.64	1.1	Cytoplasm	enzyme
ESD	esterase D	P10768	0.9	1.1	Cytoplasm	enzyme
ESYT1	extended synaptotagmin 1	Q9BSJ8	0.17	1.3	Cytoplasm	other
ESYT2	extended synaptotagmin 2	A0FGR8	0.11	1.6	Plasma Membrane	other
ETF1	eukaryotic translation termination factor 1	P62495	0.52	-1.111	Cytoplasm	translation regulator
ETFA	electron transfer flavoprotein subunit alpha	P13804	0.76	1	Cytoplasm	transporter
ETFB	electron transfer flavoprotein subunit beta	P38117	0.44	1.1	Cytoplasm	transporter
ETFDH	electron transfer flavoprotein dehydrogenase	Q16134	0.17	9.2	Cytoplasm	enzyme
ETHE1	ETHE1 persulfide dioxygenase	O95571	0.65	-1.111	Cytoplasm	enzyme
EVI2B	ecotropic viral integration site 2B	P34910	0.76	1	Plasma Membrane	other
EVL	Enah/Vasp-like	Q9UI08	0.72	-1.111	Plasma Membrane	other
EWSR1	EWS RNA binding protein 1	Q01844	0.56	-1.111	Nucleus	other
EXOC4	exocyst complex component 4	Q96A65	0.2	-3.333	Cytoplasm	transporter
EXOSC4	exosome component 4	Q9NPD3	0.88	1	Nucleus	enzyme
EXOSC9	exosome component 9	Q06265	0.14	15	Nucleus	enzyme
F11R	F11 receptor	Q9Y624	0.9	1.1	Plasma Membrane	other
FABP4	fatty acid binding protein 4	P15090	0.62	-1.111	Cytoplasm	transporter
FABP5	fatty acid binding protein 5	Q01469	0.047	-1.25	Cytoplasm	transporter
FAF1	Fas associated factor 1	Q9UNN5	0.42	-2.5	Nucleus	other
FAF2	Fas associated factor family member 2	Q96CS3	0.12	-2	Cytoplasm	other
FAH	fumarylacetoacetate hydrolase	P16930	0.34	-1.25	Cytoplasm	enzyme
FAM120A	family with sequence similarity 120A	Q9NZB2	0.97	1	Cytoplasm	other
FAM3C	FAM3 metabolism regulating signaling molecule C	Q92520	0.83	1.2	Extracellular Space	cytokine
FAM98B	family with sequence similarity 98 member B	Q52LJ0	0.21	-14.286	Nucleus	enzyme
FAR1	fatty acyl-CoA reductase 1	Q8WVX9	0.48	-1.25	Cytoplasm	enzyme
FAR2	fatty acyl-CoA reductase 2	Q96K12	0.15	-1.429	Cytoplasm	enzyme
FARSA	phenylalanyl-tRNA synthetase subunit alpha	Q9Y285	0.24	-1.25	Cytoplasm	enzyme
FARSB	phenylalanyl-tRNA synthetase subunit beta	Q9NSD9	0.36	-1.25	Cytoplasm	enzyme
FASN	fatty acid synthase	P49327	0.032	-1.25	Cytoplasm	enzyme
FBL	fibrillarin	P22087	0.097	23	Nucleus	enzyme
FBP1	fructose-bisphosphatase 1	P09467	0.31	-3.333	Cytoplasm	phosphatase
FCER1G	Fc fragment of IgE receptor Ig	P30273	0.73	-1.111	Plasma Membrane	transmembrane receptor
FCGR1A	Fc fragment of IgG receptor Ia	P12314	0.047	-2	Plasma Membrane	transmembrane receptor
FCGRT	Fc fragment of IgG receptor and transporter	P55899	0.56	1.1	Plasma Membrane	transmembrane receptor
FDFT1	farnesyl-diphosphate farnesyltransferase 1	P37268	0.44	1.2	Cytoplasm	enzyme
FDPS	farnesyl diphosphate synthase	P14324	0.082	-1.429	Cytoplasm	enzyme
FEN1	flap structure-specific endonuclease 1	P39748	0.61	-1.429	Nucleus	enzyme
FERMT3	fermitin family member 3	Q86UX7	0.27	-1.111	Cytoplasm	enzyme
FGFR2	fibroblast growth factor receptor 2	P21802	0.37	-5	Plasma Membrane	kinase
FH	fumarate hydratase	P07954	0.0061	-1.25	Cytoplasm	enzyme
FHL1	four and a half LIM domains 1	Q13642	0.46	-1.667	Cytoplasm	other
FIP1L1	factor interacting with PAPOLA and CPSF1	Q6UN15	0.98	1	Nucleus	other
FKBP3	FKBP prolyl isomerase 3	Q00688	0.96	1	Nucleus	enzyme
FKBP4	FKBP prolyl isomerase 4	Q02790	0.44	-1.667	Nucleus	enzyme
FKBP5	FKBP prolyl isomerase 5	Q13451	0.61	1.6	Nucleus	enzyme
FKBP8	FKBP prolyl isomerase 8	Q14318	0.4	-1.25	Cytoplasm	other
FKBP15	FKBP prolyl isomerase 15	Q5T1M5	0.8	-1.111	Plasma Membrane	enzyme
FKBP1A	FKBP prolyl isomerase 1A	P62942	0.66	-1.111	Cytoplasm	enzyme
FLG	filaggrin	P20930	0.37	9.5	Cytoplasm	other
FLII	FLII actin remodeling protein	Q13045	0.12	1.4	Nucleus	other
FLNB	filamin B	O75369	0.73	-1.111	Cytoplasm	other
FMNL1	formin like 1	O95466	0.75	-1.111	Cytoplasm	other
FMNL2	formin like 2	Q96PY5	0.36	-2	Cytoplasm	other
FNDC3A	fibronectin type III domain containing 3A	Q9Y2H6	0.39	2.8	Cytoplasm	other
FSCN1	fascin actin-bundling protein 1	Q16658	0.28	1	Cytoplasm	other
FTL	ferritin light chain	P02792	0.0081	1.5	Cytoplasm	enzyme
FUBP1	far upstream element binding protein 1	Q96AE4	0.63	1	Nucleus	transcription regulator
FUBP3	far upstream element binding protein 3	Q96I24	0.14	1.3	Nucleus	transcription regulator
FUCA1	alpha-L-fucosidase 1	P04066	0.74	1	Cytoplasm	enzyme
FUS	FUS RNA binding protein	P35637	0.27	-1.25	Nucleus	transcription regulator
FYN	FYN proto-oncogene, Src family tyrosine kinase	P06241	0.43	-1.429	Plasma Membrane	kinase
G3BP1	G3BP stress granule assembly factor 1	Q13283	0.11	1.5	Nucleus	enzyme
G3BP2	G3BP stress granule assembly factor 2	Q9UN86	0.094	2	Cytoplasm	enzyme
G6PD	glucose-6-phosphate dehydrogenase	P11413	0.87	1	Cytoplasm	enzyme
GAA	glucosidase alpha, acid	P10253	0.96	1	Cytoplasm	enzyme
GALM	galactose mutarotase	Q96C23	0.26	-2	Cytoplasm	enzyme
GANAB	glucosidase II alpha subunit	Q14697	0.42	1.1	Cytoplasm	enzyme
GAPDH	glyceraldehyde-3-phosphate dehydrogenase	P04406	0.48	1	Cytoplasm	enzyme
GARS1	glycyl-tRNA synthetase 1	P41250	0.27	-1.111	Cytoplasm	enzyme
GART	phosphoribosylglycinamide formyltransferase, phosphoribosylglycinamide synthetase, phosphoribosylaminoimidazole synthetase	P22102	0.47	-1.25	Cytoplasm	enzyme
GATAD2A	GATA zinc finger domain containing 2A	Q86YP4	0.84	1.2	Nucleus	transcription regulator
GATAD2B	GATA zinc finger domain containing 2B	Q8WXI9	0.096	2	Nucleus	transcription regulator
GATD3A/GATD3B	glutamine amidotransferase like class 1 domain containing 3A	A0A0B4J2D5	0.19	6.3	Cytoplasm	other
GATM	glycine amidinotransferase	P50440	0.038	1.8	Cytoplasm	enzyme
GBA	glucosylceramidase beta	P04062	0.25	-1.667	Cytoplasm	enzyme
GBE1	1,4-alpha-glucan branching enzyme 1	Q04446	0.13	2	Cytoplasm	enzyme
GCDH	glutaryl-CoA dehydrogenase	Q92947	0.53	-1.667	Cytoplasm	enzyme
GCLC	glutamate-cysteine ligase catalytic subunit	P48506	0.45	2.1	Cytoplasm	enzyme
GCN1	GCN1 activator of EIF2AK4	Q92616	0.24	-1.25	Cytoplasm	translation regulator
GDAP2	ganglioside induced differentiation associated protein 2	Q9NXN4	0.49	-1.667	Cytoplasm	other
GDI2	GDP dissociation inhibitor 2	P50395	0.4	-1.111	Cytoplasm	other
GET3	guided entry of tail-anchored proteins factor 3, ATPase	O43681	0.0001	18	Nucleus	transporter
GFM1	G elongation factor mitochondrial 1	Q96RP9	0.16	1.4	Cytoplasm	translation regulator
GFPT1	glutamine--fructose-6-phosphate transaminase 1	Q06210	0.39	-2	Cytoplasm	enzyme
GGH	gamma-glutamyl hydrolase	Q92820	0.034	4.4	Cytoplasm	peptidase
GGT1	gamma-glutamyltransferase 1	P19440	0.98	1	Plasma Membrane	enzyme
GHDC	GH3 domain containing	Q8N2G8	0.62	1.3	Cytoplasm	other
GIGYF2	GRB10 interacting GYF protein 2	Q6Y7W6	0.4	1.6	Cytoplasm	other
GLA	galactosidase alpha	P06280	0.62	-1.25	Cytoplasm	enzyme
GLB1	galactosidase beta 1	P16278	0.45	-1.111	Cytoplasm	enzyme
GLG1	golgi glycoprotein 1	Q92896	0.48	1.3	Cytoplasm	other
GLIPR2	GLI pathogenesis related 2	Q9H4G4	0.93	1	Cytoplasm	other
GLMN	glomulin, FKBP associated protein	Q92990	0.3	-1.429	Cytoplasm	other
GLO1	glyoxalase I	Q04760	0.56	-1.111	Cytoplasm	enzyme
GLOD4	glyoxalase domain containing 4	Q9HC38	0.35	-1.667	Cytoplasm	enzyme
GLRX5	glutaredoxin 5	Q86SX6	0.27	1.4	Cytoplasm	other
GLS	glutaminase	O94925	0.51	1.1	Cytoplasm	enzyme
GLUD1	glutamate dehydrogenase 1	P00367	0.07	1.2	Cytoplasm	enzyme
GLUL	glutamate-ammonia ligase	P15104	0.75	-1.25	Cytoplasm	enzyme
GLYR1	glyoxylate reductase 1 homolog	Q49A26	0.47	1.5	Nucleus	other
GMFB	glia maturation factor beta	P60983	0.95	-1.111	Cytoplasm	growth factor
GMFG	glia maturation factor gamma	O60234	0.15	-1.667	Cytoplasm	growth factor
GMIP	GEM interacting protein	Q9P107	0.98	1	Cytoplasm	enzyme
GMPPA	GDP-mannose pyrophosphorylase A	Q96IJ6	0.2	3.4	Cytoplasm	enzyme
GMPS	guanine monophosphate synthase	P49915	0.34	1.3	Nucleus	enzyme
GNA13	G protein subunit alpha 13	Q14344	0.2	-1.25	Plasma Membrane	enzyme
GNAI2	G protein subunit alpha i2	P04899	0.51	1.1	Plasma Membrane	enzyme
GNAQ	G protein subunit alpha q	P50148	0.34	-1.429	Plasma Membrane	enzyme
GNB1	G protein subunit beta 1	P62873	0.061	-1.25	Plasma Membrane	enzyme
GNL3	G protein nucleolar 3	Q9BVP2	0.44	-1.667	Nucleus	other
GNPDA1	glucosamine-6-phosphate deaminase 1	P46926	0.78	1.1	Cytoplasm	enzyme
GNS	glucosamine (N-acetyl)-6-sulfatase	P15586	0.24	1.3	Cytoplasm	enzyme
GOLGA2	golgin A2	Q08379	0.3	-1.25	Cytoplasm	other
GOLGA3	golgin A3	Q08378	1	1	Cytoplasm	transporter
GOLGA5	golgin A5	Q8TBA6	0.26	1.6	Cytoplasm	kinase
GOLGB1	golgin B1	Q14789	0.019	12	Cytoplasm	other
GOLIM4	golgi integral membrane protein 4	O00461	0.24	-2	Cytoplasm	other
GOLT1B	golgi transport 1B	Q9Y3E0	0.19	1.8	Cytoplasm	other
GORASP2	golgi reassembly stacking protein 2	Q9H8Y8	0.47	-1.429	Cytoplasm	other
GOSR1	golgi SNAP receptor complex member 1	O95249	0.45	2.2	Cytoplasm	transporter
GOT2	glutamic-oxaloacetic transaminase 2	P00505	0.7	1.1	Cytoplasm	enzyme
GPD2	glycerol-3-phosphate dehydrogenase 2	P43304	0.72	1.2	Cytoplasm	enzyme
GPI	glucose-6-phosphate isomerase	P06744	0.13	1.2	Extracellular Space	enzyme
GPN1	GPN-loop GTPase 1	Q9HCN4	0.055	-3.333	Nucleus	transcription regulator
GPNMB	glycoprotein nmb	Q14956	0.67	1.1	Plasma Membrane	enzyme
GPS1	G protein pathway suppressor 1	Q13098	0.58	-1.429	Nucleus	other
GPX1	glutathione peroxidase 1	P07203	0.053	1.1	Cytoplasm	enzyme
GRAMD4	GRAM domain containing 4	Q6IC98	0.8	1.2	Cytoplasm	other
GRB2	growth factor receptor bound protein 2	P62993	0.97	1	Cytoplasm	other
GRHPR	glyoxylate and hydroxypyruvate reductase	Q9UBQ7	0.75	-1.111	Cytoplasm	enzyme
GRK2	G protein-coupled receptor kinase 2	P25098	0.3	1.3	Cytoplasm	kinase
GRN	granulin precursor	P28799	0.24	1.8	Extracellular Space	growth factor
GRPEL1	GrpE like 1, mitochondrial	Q9HAV7	0.62	-1.111	Cytoplasm	other
GSN	gelsolin	P06396	0.73	1	Extracellular Space	other
GSR	glutathione-disulfide reductase	P00390	0.97	1	Cytoplasm	enzyme
GSS	glutathione synthetase	P48637	0.11	-1.429	Cytoplasm	enzyme
GSTK1	glutathione S-transferase kappa 1	Q9Y2Q3	0.13	1.5	Cytoplasm	enzyme
GSTM3	glutathione S-transferase mu 3	P21266	0.22	-1.667	Cytoplasm	enzyme
GSTO1	glutathione S-transferase omega 1	P78417	0.082	-1.25	Cytoplasm	enzyme
GSTP1	glutathione S-transferase pi 1	P09211	0.83	1	Cytoplasm	enzyme
GSTZ1	glutathione S-transferase zeta 1	O43708	1	1	Cytoplasm	enzyme
GTF2F2	general transcription factor IIF subunit 2	P13984	0.55	-1.667	Nucleus	transcription regulator
GTF2I	general transcription factor IIi	P78347	0.31	-1.25	Nucleus	transcription regulator
GUK1	guanylate kinase 1	Q16774	0.0001	8.8	Cytoplasm	kinase
GUSB	glucuronidase beta	P08236	0.53	1.4	Cytoplasm	enzyme
H1-0	H1.0 linker histone	P07305	0.15	-1.429	Nucleus	other
H1-4	H1.4 linker histone, cluster member	P10412	0.31	-1.111	Nucleus	other
H1-5	H1.5 linker histone, cluster member	P16401	0.92	1	Nucleus	other
H1-10	H1.10 linker histone	Q92522	0.043	-2.5	Nucleus	other
H6PD	hexose-6-phosphate dehydrogenase/glucose 1-dehydrogenase	O95479	0.026	1.9	Cytoplasm	enzyme
HACD3	3-hydroxyacyl-CoA dehydratase 3	Q9P035	0.12	12	Cytoplasm	enzyme
HADH	hydroxyacyl-CoA dehydrogenase	Q16836	0.1	1.2	Cytoplasm	enzyme
HADHA	hydroxyacyl-CoA dehydrogenase trifunctional multienzyme complex subunit alpha	P40939	0.2	1.1	Cytoplasm	enzyme
HADHB	hydroxyacyl-CoA dehydrogenase trifunctional multienzyme complex subunit beta	P55084	0.88	1	Cytoplasm	enzyme
HARS1	histidyl-tRNA synthetase 1	P12081	0.74	1.1	Cytoplasm	enzyme
HARS2	histidyl-tRNA synthetase 2, mitochondrial	P49590	0.06	-1.667	Cytoplasm	enzyme
HAT1	histone acetyltransferase 1	O14929	0.25	-1.429	Nucleus	enzyme
HAX1	HCLS1 associated protein X-1	O00165	0.0021	21	Cytoplasm	other
HCFC1	host cell factor C1	P51610	0.54	1.2	Nucleus	transcription regulator
HCLS1	hematopoietic cell-specific Lyn substrate 1	P14317	0.12	-1.25	Nucleus	other
HDAC1	histone deacetylase 1	Q13547	0.8	1.1	Nucleus	transcription regulator
HDDC2	HD domain containing 2	Q7Z4H3	0.15	-1.667	Cytoplasm	other
HDGF	heparin binding growth factor	P51858	0.13	-1.25	Extracellular Space	growth factor
HDGFL2	HDGF like 2	Q7Z4V5	0.059	-3.333	Nucleus	other
HDHD2	haloacid dehalogenase like hydrolase domain containing 2	Q9H0R4	0.0016	3	Cytoplasm	other
HDHD5	haloacid dehalogenase like hydrolase domain containing 5	Q9BXW7	0.89	-1.111	Cytoplasm	other
HDLBP	high density lipoprotein binding protein	Q00341	0.6	1.1	Nucleus	transporter
HEBP1	heme binding protein 1	Q9NRV9	0.53	-1.429	Cytoplasm	other
HEBP2	heme binding protein 2	Q9Y5Z4	0.19	-1.429	Cytoplasm	other
HEXA	hexosaminidase subunit alpha	P06865	0.46	1.2	Cytoplasm	enzyme
HEXB	hexosaminidase subunit beta	P07686	0.76	1	Cytoplasm	enzyme
HIBADH	3-hydroxyisobutyrate dehydrogenase	P31937	0.81	1.1	Cytoplasm	enzyme
HIBCH	3-hydroxyisobutyryl-CoA hydrolase	Q6NVY1	0.54	-1.667	Cytoplasm	enzyme
HIGD1A	HIG1 hypoxia inducible domain family member 1A	Q9Y241	0.0076	-2	Cytoplasm	other
HINT2	histidine triad nucleotide binding protein 2	Q9BX68	0.74	1	Cytoplasm	other
HK1	hexokinase 1	P19367	0.26	3.4	Cytoplasm	kinase
HLA-A	major histocompatibility complex, class I, A	P04439	0.12	1.5	Plasma Membrane	other
HLA-B	major histocompatibility complex, class I, B	P01889	0.42	-1.25	Plasma Membrane	transmembrane receptor
HLA-C	major histocompatibility complex, class I, C	P10321	0.78	-1.111	Plasma Membrane	other
HM13	histocompatibility minor 13	Q8TCT9	0.58	-1.111	Cytoplasm	peptidase
HMGB1	high mobility group box 1	P09429	0.31	1.2	Nucleus	transcription regulator
HMGB2	high mobility group box 2	P26583	0.49	1.2	Nucleus	transcription regulator
HMGB3	high mobility group box 3	O15347	0.88	-1.111	Nucleus	other
HMGCL	3-hydroxy-3-methylglutaryl-CoA lyase	P35914	0.23	1.4	Cytoplasm	enzyme
HMOX1	heme oxygenase 1	P09601	0.55	1.2	Cytoplasm	enzyme
HMOX2	heme oxygenase 2	P30519	0.37	-1.429	Cytoplasm	enzyme
HNRNPA0	heterogeneous nuclear ribonucleoprotein A0	Q13151	0.59	-1.111	Nucleus	other
HNRNPA1	heterogeneous nuclear ribonucleoprotein A1	P09651	0.63	1.2	Nucleus	enzyme
HNRNPA3	heterogeneous nuclear ribonucleoprotein A3	P51991	0.55	1.1	Nucleus	other
HNRNPA2B1	heterogeneous nuclear ribonucleoprotein A2/B1	P22626	0.96	1	Nucleus	other
HNRNPAB	heterogeneous nuclear ribonucleoprotein A/B	Q99729	0.8	1.1	Nucleus	enzyme
HNRNPC	heterogeneous nuclear ribonucleoprotein C	P07910	0.53	1.1	Nucleus	other
HNRNPD	heterogeneous nuclear ribonucleoprotein D	Q14103	0.9	1	Nucleus	transcription regulator
HNRNPDL	heterogeneous nuclear ribonucleoprotein D like	O14979	0.98	1	Nucleus	other
HNRNPF	heterogeneous nuclear ribonucleoprotein F	P52597	0.45	-1.111	Nucleus	other
HNRNPH1	heterogeneous nuclear ribonucleoprotein H1	P31943	0.4	-1.111	Nucleus	other
HNRNPH3	heterogeneous nuclear ribonucleoprotein H3	P31942	0.42	1.3	Nucleus	other
HNRNPK	heterogeneous nuclear ribonucleoprotein K	P61978	0.57	1	Nucleus	transcription regulator
HNRNPL	heterogeneous nuclear ribonucleoprotein L	P14866	0.033	1.8	Nucleus	other
HNRNPLL	heterogeneous nuclear ribonucleoprotein L like	Q8WVV9	1	1	Other	other
HNRNPM	heterogeneous nuclear ribonucleoprotein M	P52272	0.14	1.2	Nucleus	other
HNRNPR	heterogeneous nuclear ribonucleoprotein R	O43390	0.15	1.4	Nucleus	other
HNRNPU	heterogeneous nuclear ribonucleoprotein U	Q00839	0.55	1	Nucleus	transporter
HNRNPUL1	heterogeneous nuclear ribonucleoprotein U like 1	Q9BUJ2	0.77	1	Nucleus	other
HNRNPUL2	heterogeneous nuclear ribonucleoprotein U like 2	Q1KMD3	0.029	1.7	Nucleus	other
HP1BP3	heterochromatin protein 1 binding protein 3	Q5SSJ5	0.39	-1.111	Nucleus	other
HPCAL1	hippocalcin like 1	P37235	0.083	1.3	Cytoplasm	other
HPRT1	hypoxanthine phosphoribosyltransferase 1	P00492	0.44	1.2	Cytoplasm	enzyme
HRNR	hornerin	Q86YZ3	0.13	-50	Cytoplasm	other
HS2ST1	heparan sulfate 2-O-sulfotransferase 1	Q7LGA3	0.2	1.5	Cytoplasm	enzyme
HSD17B4	hydroxysteroid 17-beta dehydrogenase 4	P51659	0.16	1.2	Cytoplasm	enzyme
HSD17B10	hydroxysteroid 17-beta dehydrogenase 10	Q99714	0.62	1	Cytoplasm	enzyme
HSD17B11	hydroxysteroid 17-beta dehydrogenase 11	Q8NBQ5	0.26	-1.25	Cytoplasm	enzyme
HSD17B12	hydroxysteroid 17-beta dehydrogenase 12	Q53GQ0	0.12	1.8	Cytoplasm	enzyme
HSDL2	hydroxysteroid dehydrogenase like 2	Q6YN16	0.82	-1.111	Cytoplasm	transporter
HSP90AB1	heat shock protein 90 alpha family class B member 1	P08238	0.97	1	Cytoplasm	enzyme
HSP90B1	heat shock protein 90 beta family member 1	P14625	0.17	1.2	Cytoplasm	other
HSPA4	heat shock protein family A (Hsp70) member 4	P34932	0.76	1	Cytoplasm	other
HSPA5	heat shock protein family A (Hsp70) member 5	P11021	0.18	-1.111	Cytoplasm	enzyme
HSPA8	heat shock protein family A (Hsp70) member 8	P11142	0.16	1	Cytoplasm	enzyme
HSPA9	heat shock protein family A (Hsp70) member 9	P38646	0.73	1	Cytoplasm	other
HSPA1A/HSPA1B	heat shock protein family A (Hsp70) member 1A	P0DMV9	0.29	-1.111	Cytoplasm	enzyme
HSPA4L	heat shock protein family A (Hsp70) member 4 like	O95757	0.44	-1.111	Cytoplasm	other
HSPB1	heat shock protein family B (small) member 1	P04792	0.49	-1.25	Cytoplasm	other
HSPBP1	HSPA (Hsp70) binding protein 1	Q9NZL4	0.59	-2	Cytoplasm	other
HSPD1	heat shock protein family D (Hsp60) member 1	P10809	0.39	1.1	Cytoplasm	enzyme
HSPE1	heat shock protein family E (Hsp10) member 1	P61604	0.77	1	Cytoplasm	other
HSPH1	heat shock protein family H (Hsp110) member 1	Q92598	0.34	-1.111	Cytoplasm	other
HTATSF1	HIV-1 Tat specific factor 1	O43719	0.62	-1.667	Nucleus	transcription regulator
HUWE1	HECT, UBA and WWE domain containing E3 ubiquitin protein ligase 1	Q7Z6Z7	0.56	-1.111	Nucleus	transcription regulator
HVCN1	hydrogen voltage gated channel 1	Q96D96	0.37	-1.429	Plasma Membrane	ion channel
HYOU1	hypoxia up-regulated 1	Q9Y4L1	0.32	1.1	Cytoplasm	other
IARS1	isoleucyl-tRNA synthetase 1	P41252	0.7	-1.111	Cytoplasm	enzyme
IARS2	isoleucyl-tRNA synthetase 2, mitochondrial	Q9NSE4	0.71	1	Cytoplasm	enzyme
IBA57	iron-sulfur cluster assembly factor IBA57	Q5T440	0.46	1.6	Cytoplasm	other
ICAM1	intercellular adhesion molecule 1	P05362	0.029	1.3	Plasma Membrane	transmembrane receptor
IDH1	isocitrate dehydrogenase (NADP(+)) 1	O75874	0.2	-1.25	Cytoplasm	enzyme
IDH2	isocitrate dehydrogenase (NADP(+)) 2	P48735	0.63	-1.111	Cytoplasm	enzyme
IDH3A	isocitrate dehydrogenase (NAD(+)) 3 catalytic subunit alpha	P50213	0.82	-1.111	Cytoplasm	enzyme
IDH3B	isocitrate dehydrogenase (NAD(+)) 3 non-catalytic subunit beta	O43837	0.019	12	Cytoplasm	enzyme
IDH3G	isocitrate dehydrogenase (NAD(+)) 3 non-catalytic subunit gamma	P51553	0.85	-1.111	Cytoplasm	enzyme
IDI1	isopentenyl-diphosphate delta isomerase 1	Q13907	0.16	2.8	Cytoplasm	enzyme
IFI16	interferon gamma inducible protein 16	Q16666	0.89	1	Nucleus	transcription regulator
IFI30	IFI30 lysosomal thiol reductase	P13284	0.12	27	Cytoplasm	enzyme
IFI35	interferon induced protein 35	P80217	0.72	-1.25	Nucleus	other
IGF2BP2	insulin like growth factor 2 mRNA binding protein 2	Q9Y6M1	0.99	1	Cytoplasm	translation regulator
IGF2R	insulin like growth factor 2 receptor	P11717	0.59	-1.111	Plasma Membrane	transmembrane receptor
IK	IK cytokine	Q13123	0.89	1.1	Extracellular Space	cytokine
IL18	interleukin 18	Q14116	0.45	2.1	Extracellular Space	cytokine
IL4I1	interleukin 4 induced 1	Q96RQ9	0.53	1.2	Cytoplasm	enzyme
ILF2	interleukin enhancer binding factor 2	Q12905	0.33	1.1	Nucleus	transcription regulator
ILF3	interleukin enhancer binding factor 3	Q12906	0.86	1	Nucleus	transcription regulator
ILK	integrin linked kinase	Q13418	0.66	-1.25	Plasma Membrane	kinase
IMMT	inner membrane mitochondrial protein	Q16891	0.0029	1.2	Cytoplasm	other
IMPA1	inositol monophosphatase 1	P29218	0.11	-2	Cytoplasm	phosphatase
IMPDH1	inosine monophosphate dehydrogenase 1	P20839	0.2	-1.667	Cytoplasm	enzyme
IMPDH2	inosine monophosphate dehydrogenase 2	P12268	0.2	-1.667	Cytoplasm	enzyme
INF2	inverted formin 2	Q27J81	0.18	-1.25	Cytoplasm	other
INPP5D	inositol polyphosphate-5-phosphatase D	Q92835	0.67	1.2	Cytoplasm	phosphatase
INPPL1	inositol polyphosphate phosphatase like 1	O15357	0.71	-1.25	Cytoplasm	phosphatase
INTS1	integrator complex subunit 1	Q8N201	0.16	-11.111	Nucleus	other
INTS3	integrator complex subunit 3	Q68E01	0.95	1	Nucleus	other
IPO4	importin 4	Q8TEX9	0.31	-5	Nucleus	transporter
IPO5	importin 5	O00410	0.7	1.1	Nucleus	transporter
IPO7	importin 7	O95373	0.59	-1.111	Nucleus	transporter
IPO9	importin 9	Q96P70	0.56	-1.111	Nucleus	transporter
IQGAP1	IQ motif containing GTPase activating protein 1	P46940	0.015	-1.111	Cytoplasm	other
IQGAP2	IQ motif containing GTPase activating protein 2	Q13576	0.92	1.1	Cytoplasm	other
IQGAP3	IQ motif containing GTPase activating protein 3	Q86VI3	0.81	-1.111	Plasma Membrane	other
IRAG2	inositol 1,4,5-triphosphate receptor associated 2	Q12912	0.81	1	Cytoplasm	other
IRF2BP2	interferon regulatory factor 2 binding protein 2	Q7Z5L9	0.79	-1.111	Nucleus	transcription regulator
IRGQ	immunity related GTPase Q	Q8WZA9	0.14	-1.667	Other	other
IST1	IST1 factor associated with ESCRT-III	P53990	0.79	1.1	Cytoplasm	other
ITGA4	integrin subunit alpha 4	P13612	0.036	2.3	Plasma Membrane	transmembrane receptor
ITGA5	integrin subunit alpha 5	P08648	0.16	-1.25	Plasma Membrane	transmembrane receptor
ITGAL	integrin subunit alpha L	P20701	0.8	1	Plasma Membrane	transmembrane receptor
ITGAM	integrin subunit alpha M	P11215	0.32	-1.111	Plasma Membrane	transmembrane receptor
ITGAV	integrin subunit alpha V	P06756	0.66	1.2	Plasma Membrane	transmembrane receptor
ITGAX	integrin subunit alpha X	P20702	0.95	1	Plasma Membrane	transmembrane receptor
ITGB1	integrin subunit beta 1	P05556	0.32	-1.111	Plasma Membrane	transmembrane receptor
ITGB2	integrin subunit beta 2	P05107	0.016	-1.25	Plasma Membrane	transmembrane receptor
ITGB5	integrin subunit beta 5	P18084	0.7	-1.25	Plasma Membrane	other
ITGB7	integrin subunit beta 7	P26010	0.21	-1.429	Plasma Membrane	transmembrane receptor
ITPR1	inositol 1,4,5-trisphosphate receptor type 1	Q14643	0.054	1.3	Cytoplasm	ion channel
IVD	isovaleryl-CoA dehydrogenase	P26440	0.22	1.5	Cytoplasm	enzyme
JUN	Jun proto-oncogene, AP-1 transcription factor subunit	P05412	0.0014	23	Nucleus	transcription regulator
KARS1	lysyl-tRNA synthetase 1	Q15046	0.2	-1.111	Cytoplasm	enzyme
KCNAB2	potassium voltage-gated channel subfamily A regulatory beta subunit 2	Q13303	0.39	-1.667	Plasma Membrane	ion channel
KCTD12	potassium channel tetramerization domain containing 12	Q96CX2	0.28	-1.667	Plasma Membrane	ion channel
KHDRBS1	KH RNA binding domain containing, signal transduction associated 1	Q07666	0.22	1.3	Nucleus	transcription regulator
KHSRP	KH-type splicing regulatory protein	Q92945	0.33	-1.111	Nucleus	enzyme
KIAA1109	KIAA1109	Q2LD37	1	1	Other	other
KIF5B	kinesin family member 5B	P33176	0.61	1.1	Cytoplasm	other
KLC1	kinesin light chain 1	Q07866	0.88	-1.25	Cytoplasm	other
KMT2A	lysine methyltransferase 2A	Q03164	0.37	6.5	Nucleus	transcription regulator
KPNA1	karyopherin subunit alpha 1	P52294	0.33	2.4	Nucleus	transporter
KPNA2	karyopherin subunit alpha 2	P52292	0.26	-1.429	Nucleus	transporter
KPNA3	karyopherin subunit alpha 3	O00505	0.34	-1.429	Nucleus	transporter
KPNA4	karyopherin subunit alpha 4	O00629	0.28	-1.667	Nucleus	transporter
KPNB1	karyopherin subunit beta 1	Q14974	0.51	1.1	Nucleus	transporter
KRR1	KRR1 small subunit processome component homolog	Q13601	0.37	6.5	Nucleus	other
KRT1	keratin 1	P04264	0.95	1	Cytoplasm	other
KRT9	keratin 9	P35527	0.31	-1.667	Cytoplasm	other
KRT10	keratin 10	P13645	0.64	-1.111	Cytoplasm	other
KRT84	keratin 84	Q9NSB2	0.37	3.8	Cytoplasm	other
KTN1	kinectin 1	Q86UP2	0.67	-1.25	Plasma Membrane	transmembrane receptor
KYAT3	kynurenine aminotransferase 3	Q6YP21	0.45	2.1	Cytoplasm	enzyme
KYNU	kynureninase	Q16719	0.38	1.7	Cytoplasm	enzyme
LACTB2	lactamase beta 2	Q53H82	0.52	1.3	Cytoplasm	enzyme
LACTB	lactamase beta	P83111	0.2	2.5	Cytoplasm	peptidase
LAIR1	leukocyte associated immunoglobulin like receptor 1	Q6GTX8	0.094	-2.5	Plasma Membrane	transmembrane receptor
LAMP1	lysosomal associated membrane protein 1	P11279	0.49	1.1	Plasma Membrane	other
LAMTOR1	late endosomal/lysosomal adaptor, MAPK and MTOR activator 1	Q6IAA8	0.044	-2	Plasma Membrane	other
LAP3	leucine aminopeptidase 3	P28838	0.05	-1.25	Cytoplasm	peptidase
LARP7	La ribonucleoprotein 7, transcriptional regulator	Q4G0J3	0.97	1	Nucleus	other
LARS1	leucyl-tRNA synthetase 1	Q9P2J5	0.37	-1.25	Cytoplasm	enzyme
LASP1	LIM and SH3 protein 1	Q14847	0.69	-1.111	Cytoplasm	transporter
LAT2	linker for activation of T cells family member 2	Q9GZY6	0.63	1.2	Plasma Membrane	other
LBR	lamin B receptor	Q14739	0.87	-1.111	Nucleus	enzyme
LCP1	lymphocyte cytosolic protein 1	P13796	0.086	-1.111	Cytoplasm	other
LDAH	lipid droplet associated hydrolase	Q9H6V9	0.22	12	Cytoplasm	enzyme
LDHA	lactate dehydrogenase A	P00338	0.14	1	Cytoplasm	enzyme
LDHB	lactate dehydrogenase B	P07195	0.82	1	Cytoplasm	enzyme
LEMD2	LEM domain nuclear envelope protein 2	Q8NC56	0.49	1.2	Nucleus	other
LEMD3	LEM domain containing 3	Q9Y2U8	0.37	-10	Nucleus	other
LETM1	leucine zipper and EF-hand containing transmembrane protein 1	O95202	0.37	1.1	Cytoplasm	transporter
LGALS1	galectin 1	P09382	0.94	1	Extracellular Space	other
LGALS3	galectin 3	P17931	0.71	-1.111	Extracellular Space	other
LGALS9	galectin 9	O00182	0.006	-1.667	Plasma Membrane	other
LGALS9C	galectin 9C	Q6DKI2	0.45	1.2	Cytoplasm	other
LIMS1	LIM zinc finger domain containing 1	P48059	0.026	-1.25	Plasma Membrane	other
LIPA	lipase A, lysosomal acid type	P38571	0.0001	-1.25	Cytoplasm	enzyme
LMAN1	lectin, mannose binding 1	P49257	0.31	-1.429	Cytoplasm	other
LMAN2	lectin, mannose binding 2	Q12907	0.69	1.1	Cytoplasm	transporter
LMNA	lamin A/C	P02545	0.75	1	Nucleus	other
LMNB1	lamin B1	P20700	0.28	1.1	Nucleus	other
LMNB2	lamin B2	Q03252	0.0029	1.6	Nucleus	other
LONP1	lon peptidase 1, mitochondrial	P36776	0.52	-1.111	Cytoplasm	peptidase
LPCAT2	lysophosphatidylcholine acyltransferase 2	Q7L5N7	0.33	-1.429	Cytoplasm	enzyme
LPP	LIM domain containing preferred translocation partner in lipoma	Q93052	0.26	1.4	Nucleus	other
LPXN	leupaxin	O60711	0.75	-1.25	Cytoplasm	transcription regulator
LRCH1	leucine rich repeats and calponin homology domain containing 1	Q9Y2L9	0.26	3.5	Cytoplasm	other
LRCH4	leucine rich repeats and calponin homology domain containing 4	O75427	0.45	1.6	Cytoplasm	transcription regulator
LRP1	LDL receptor related protein 1	Q07954	0.23	1.5	Plasma Membrane	transmembrane receptor
LRPAP1	LDL receptor related protein associated protein 1	P30533	0.31	1.6	Plasma Membrane	other
LRPPRC	leucine rich pentatricopeptide repeat containing	P42704	0.19	1	Cytoplasm	other
LRRC47	leucine rich repeat containing 47	Q8N1G4	0.08	3.1	Other	other
LRRC59	leucine rich repeat containing 59	Q96AG4	0.6	-1.111	Cytoplasm	other
LRRC8C	leucine rich repeat containing 8 VRAC subunit C	Q8TDW0	0.13	-1.25	Plasma Membrane	ion channel
LRRFIP1	LRR binding FLII interacting protein 1	Q32MZ4	0.57	-1.111	Cytoplasm	transcription regulator
LSM3	LSM3 homolog, U6 small nuclear RNA and mRNA degradation associated	P62310	0.0001	-1.25	Nucleus	other
LSP1	lymphocyte specific protein 1	P33241	0.88	-1.25	Cytoplasm	other
LSS	lanosterol synthase	P48449	0.4	1.5	Cytoplasm	enzyme
LTA4H	leukotriene A4 hydrolase	P09960	0.033	-1.25	Cytoplasm	enzyme
LTF	lactotransferrin	P02788	0.37	33	Extracellular Space	peptidase
LUC7L2	LUC7 like 2, pre-mRNA splicing factor	Q9Y383	0.094	-1.25	Nucleus	other
LUC7L3	LUC7 like 3 pre-mRNA splicing factor	O95232	0.042	-2.5	Nucleus	other
LUZP1	leucine zipper protein 1	Q86V48	1	1	Nucleus	other
LYN	LYN proto-oncogene, Src family tyrosine kinase	P07948	0.88	1	Cytoplasm	kinase
LYPLA1	lysophospholipase 1	O75608	0.64	-1.25	Cytoplasm	enzyme
LYPLAL1	lysophospholipase like 1	Q5VWZ2	0.076	-1.429	Cytoplasm	enzyme
M6PR	mannose-6-phosphate receptor, cation dependent	P20645	0.96	1	Cytoplasm	transporter
MACF1	microtubule actin crosslinking factor 1	Q9UPN3	0.28	2	Cytoplasm	enzyme
MACROH2A1	macroH2A.1 histone	O75367	0.43	1.5	Nucleus	other
MAD1L1	mitotic arrest deficient 1 like 1	Q9Y6D9	0.19	3.4	Nucleus	other
MAGOH	mago homolog, exon junction complex subunit	P61326	0.44	1.3	Nucleus	other
MAGT1	magnesium transporter 1	Q9H0U3	0.24	-1.667	Plasma Membrane	enzyme
MAN1B1	mannosidase alpha class 1B member 1	Q9UKM7	0.21	4.2	Cytoplasm	enzyme
MAN2B1	mannosidase alpha class 2B member 1	O00754	0.062	1.7	Cytoplasm	enzyme
MAN2B2	mannosidase alpha class 2B member 2	Q9Y2E5	0.2	-1.667	Cytoplasm	enzyme
MANF	mesencephalic astrocyte derived neurotrophic factor	P55145	0.28	1.3	Extracellular Space	other
MAP4	microtubule associated protein 4	P27816	0.59	1.3	Cytoplasm	other
MAP1S	microtubule associated protein 1S	Q66K74	0.47	1.1	Cytoplasm	enzyme
MAP2K1	mitogen-activated protein kinase kinase 1	Q02750	1	1	Cytoplasm	kinase
MAP2K2	mitogen-activated protein kinase kinase 2	P36507	0.38	3.6	Cytoplasm	kinase
MAP4K4	mitogen-activated protein kinase kinase kinase kinase 4	O95819	0.2	-1.25	Cytoplasm	kinase
MAPK1	mitogen-activated protein kinase 1	P28482	0.031	-1.667	Cytoplasm	kinase
MAPK3	mitogen-activated protein kinase 3	P27361	0.9	1.1	Cytoplasm	kinase
MAPK14	mitogen-activated protein kinase 14	Q16539	0.83	-1.25	Cytoplasm	kinase
MAPRE1	microtubule associated protein RP/EB family member 1	Q15691	0.12	-1.667	Cytoplasm	other
MARCKS	myristoylated alanine rich protein kinase C substrate	P29966	0.092	-1.429	Plasma Membrane	other
MARCKSL1	MARCKS like 1	P49006	0.37	3.6	Cytoplasm	other
MARK2	microtubule affinity regulating kinase 2	Q7KZI7	0.37	-5	Cytoplasm	kinase
MARS1	methionyl-tRNA synthetase 1	P56192	0.34	-1.25	Cytoplasm	enzyme
MAT2A	methionine adenosyltransferase 2A	P31153	0.19	-1.25	Cytoplasm	enzyme
MAT2B	methionine adenosyltransferase 2B	Q9NZL9	0.084	-2.5	Cytoplasm	enzyme
MATR3	matrin 3	P43243	0.033	1.3	Nucleus	other
MAVS	mitochondrial antiviral signaling protein	Q7Z434	0.37	6.5	Cytoplasm	other
MBNL1	muscleblind like splicing regulator 1	Q9NR56	0.52	-1.25	Nucleus	other
MBOAT7	membrane bound O-acyltransferase domain containing 7	Q96N66	0.8	1.1	Plasma Membrane	enzyme
MCCC1	methylcrotonoyl-CoA carboxylase 1	Q96RQ3	0.72	-1.111	Cytoplasm	enzyme
MCCC2	methylcrotonoyl-CoA carboxylase 2	Q9HCC0	0.29	1.1	Cytoplasm	enzyme
MCM2	minichromosome maintenance complex component 2	P49736	0.095	-1.667	Nucleus	enzyme
MCM3	minichromosome maintenance complex component 3	P25205	0.78	1.1	Nucleus	enzyme
MCM4	minichromosome maintenance complex component 4	P33991	0.59	-1.111	Nucleus	enzyme
MCM5	minichromosome maintenance complex component 5	P33992	0.0073	-1.429	Nucleus	enzyme
MCM6	minichromosome maintenance complex component 6	Q14566	0.41	-1.429	Nucleus	enzyme
MCM7	minichromosome maintenance complex component 7	P33993	0.76	-1.111	Nucleus	enzyme
MDH1	malate dehydrogenase 1	P40925	0.25	-1.25	Cytoplasm	enzyme
MDH2	malate dehydrogenase 2	P40926	0.22	-1.111	Cytoplasm	enzyme
ME2	malic enzyme 2	P23368	0.19	1.4	Cytoplasm	enzyme
MEF2D	myocyte enhancer factor 2D	Q14814	0.71	1.3	Nucleus	transcription regulator
MEPCE	methylphosphate capping enzyme	Q7L2J0	0.039	-2	Other	enzyme
MESD	mesoderm development LRP chaperone	Q14696	0.1	3	Extracellular Space	other
METTL7A	methyltransferase like 7A	Q9H8H3	0.52	-1.111	Cytoplasm	other
METTL7B	methyltransferase like 7B	Q6UX53	0.48	-1.667	Other	enzyme
MFSD1	major facilitator superfamily domain containing 1	Q9H3U5	0.87	-1.111	Other	transporter
MFSD10	major facilitator superfamily domain containing 10	Q14728	0.074	-1.429	Nucleus	transporter
MGAT1	alpha-1,3-mannosyl-glycoprotein 2-beta-N-acetylglucosaminyltransferase	P26572	0.58	-1.25	Cytoplasm	enzyme
MGST1	microsomal glutathione S-transferase 1	P10620	0.8	-1.25	Cytoplasm	enzyme
MIA2	MIA SH3 domain ER export factor 2	Q96PC5	0.37	6.6	Cytoplasm	other
MIA3	MIA SH3 domain ER export factor 3	Q5JRA6	0.13	1.8	Cytoplasm	other
MICAL1	microtubule associated monooxygenase, calponin and LIM domain containing 1	Q8TDZ2	0.43	1.2	Cytoplasm	enzyme
MIF	macrophage migration inhibitory factor	P14174	0.84	1	Extracellular Space	cytokine
MLEC	malectin	Q14165	0.85	1	Plasma Membrane	other
MMAB	metabolism of cobalamin associated B	Q96EY8	0.14	-2.5	Cytoplasm	enzyme
MMP9	matrix metallopeptidase 9	P14780	0.92	1	Extracellular Space	peptidase
MMP14	matrix metallopeptidase 14	P50281	0.087	1.6	Extracellular Space	peptidase
MMUT	methylmalonyl-CoA mutase	P22033	0.15	3.9	Cytoplasm	enzyme
MNDA	myeloid cell nuclear differentiation antigen	P41218	0.34	1.1	Nucleus	other
MOB1A	MOB kinase activator 1A	Q9H8S9	0.11	-1.429	Plasma Membrane	other
MOGS	mannosyl-oligosaccharide glucosidase	Q13724	0.029	2.2	Cytoplasm	enzyme
MOV10	Mov10 RISC complex RNA helicase	Q9HCE1	0.37	6.5	Nucleus	enzyme
MRC2	mannose receptor C type 2	Q9UBG0	0.74	1.1	Plasma Membrane	transmembrane receptor
MRE11	MRE11 homolog, double strand break repair nuclease	P49959	0.9	1.1	Nucleus	enzyme
MRPL3	mitochondrial ribosomal protein L3	P09001	0.17	9.1	Cytoplasm	other
MRPL12	mitochondrial ribosomal protein L12	P52815	0.16	2.8	Cytoplasm	other
MRPL15	mitochondrial ribosomal protein L15	Q9P015	0.15	1.2	Cytoplasm	other
MRPL17	mitochondrial ribosomal protein L17	Q9NRX2	0.55	-1.667	Cytoplasm	other
MRPL37	mitochondrial ribosomal protein L37	Q9BZE1	0.92	1	Cytoplasm	enzyme
MRPL38	mitochondrial ribosomal protein L38	Q96DV4	0.4	1.3	Cytoplasm	other
MRPL39	mitochondrial ribosomal protein L39	Q9NYK5	0.0001	18	Cytoplasm	other
MRPL44	mitochondrial ribosomal protein L44	Q9H9J2	0.32	1.3	Cytoplasm	enzyme
MRPL45	mitochondrial ribosomal protein L45	Q9BRJ2	0.021	4.9	Cytoplasm	other
MRPL46	mitochondrial ribosomal protein L46	Q9H2W6	0.23	1.8	Cytoplasm	other
MRPL49	mitochondrial ribosomal protein L49	Q13405	0.4	1.2	Cytoplasm	enzyme
MRPS7	mitochondrial ribosomal protein S7	Q9Y2R9	0.044	2.7	Cytoplasm	other
MRPS9	mitochondrial ribosomal protein S9	P82933	0.74	-1.111	Cytoplasm	other
MRPS22	mitochondrial ribosomal protein S22	P82650	0.56	-1.25	Cytoplasm	other
MRPS23	mitochondrial ribosomal protein S23	Q9Y3D9	0.31	1.3	Cytoplasm	other
MRPS27	mitochondrial ribosomal protein S27	Q92552	0.91	1	Cytoplasm	other
MRPS31	mitochondrial ribosomal protein S31	Q92665	0.28	2.1	Cytoplasm	other
MRPS34	mitochondrial ribosomal protein S34	P82930	0.93	1.1	Cytoplasm	other
MSN	moesin	P26038	0.36	-1.111	Plasma Membrane	other
MSR1	macrophage scavenger receptor 1	P21757	0.37	9.5	Plasma Membrane	transmembrane receptor
MSRA	methionine sulfoxide reductase A	Q9UJ68	0.62	1.2	Cytoplasm	enzyme
MTA2	metastasis associated 1 family member 2	O94776	0.61	-1.111	Nucleus	transcription regulator
MTCH2	mitochondrial carrier 2	Q9Y6C9	0.77	-1.111	Cytoplasm	other
MTDH	metadherin	Q86UE4	0.86	1	Cytoplasm	transcription regulator
MTHFD1	methylenetetrahydrofolate dehydrogenase, cyclohydrolase and formyltetrahydrofolate synthetase 1	P11586	0.98	1	Cytoplasm	enzyme
MTHFD2	methylenetetrahydrofolate dehydrogenase (NADP+ dependent) 2, methenyltetrahydrofolate cyclohydrolase	P13995	0.53	-1.25	Cytoplasm	enzyme
MTHFD1L	methylenetetrahydrofolate dehydrogenase (NADP+ dependent) 1 like	Q6UB35	0.19	1.3	Cytoplasm	enzyme
MTIF2	mitochondrial translational initiation factor 2	P46199	0.14	-2.5	Cytoplasm	translation regulator
MTPN	myotrophin	P58546	0.51	1.1	Nucleus	transcription regulator
MTREX	Mtr4 exosome RNA helicase	P42285	0.9	-1.111	Nucleus	enzyme
MTSS1	MTSS I-BAR domain containing 1	O43312	0.49	-1.667	Cytoplasm	other
MVD	mevalonate diphosphate decarboxylase	P53602	0.8	1.2	Cytoplasm	enzyme
MVP	major vault protein	Q14764	0.91	1	Nucleus	other
MX2	MX dynamin like GTPase 2	P20592	0.92	1	Nucleus	enzyme
MYBBP1A	MYB binding protein 1a	Q9BQG0	0.28	1.8	Nucleus	transcription regulator
MYDGF	myeloid derived growth factor	Q969H8	0.65	1.3	Extracellular Space	cytokine
MYG1	MYG1 exonuclease	Q9HB07	0.4	1.9	Nucleus	other
MYH9	myosin heavy chain 9	P35579	0.92	1	Cytoplasm	enzyme
MYH14	myosin heavy chain 14	Q7Z406	0.31	1.8	Extracellular Space	enzyme
MYL6	myosin light chain 6	P60660	0.16	-1.429	Cytoplasm	enzyme
MYL12B	myosin light chain 12B	O14950	0.17	1.2	Cytoplasm	other
MYL6B	myosin light chain 6B	P14649	0.93	1	Cytoplasm	other
MYO6	myosin VI	Q9UM54	0.041	1.4	Cytoplasm	other
MYO18A	myosin XVIIIA	Q92614	0.81	-1.25	Cytoplasm	other
MYO1E	myosin IE	Q12965	0.59	1.1	Cytoplasm	enzyme
MYO1F	myosin IF	O00160	0.85	1	Cytoplasm	other
MYO1G	myosin IG	B0I1T2	0.45	1.2	Cytoplasm	other
MYO9B	myosin IXB	Q13459	0.24	2.6	Cytoplasm	enzyme
MYOF	myoferlin	Q9NZM1	0.92	1	Nucleus	other
NAA15	N-alpha-acetyltransferase 15, NatA auxiliary subunit	Q9BXJ9	0.52	-1.429	Nucleus	transcription regulator
NACA	nascent polypeptide associated complex subunit alpha	E9PAV3	0.46	1.1	Cytoplasm	transcription regulator
NADK2	NAD kinase 2, mitochondrial	Q4G0N4	0.14	1.2	Cytoplasm	kinase
NAE1	NEDD8 activating enzyme E1 subunit 1	Q13564	0.47	-1.429	Cytoplasm	enzyme
NAGA	alpha-N-acetylgalactosaminidase	P17050	0.98	1	Cytoplasm	enzyme
NAGK	N-acetylglucosamine kinase	Q9UJ70	0.46	1.3	Cytoplasm	kinase
NAMPT	nicotinamide phosphoribosyltransferase	P43490	0.81	1.2	Extracellular Space	cytokine
NANS	N-acetylneuraminate synthase	Q9NR45	0.32	1.2	Cytoplasm	enzyme
NAP1L1	nucleosome assembly protein 1 like 1	P55209	0.97	1	Nucleus	other
NAP1L4	nucleosome assembly protein 1 like 4	Q99733	0.31	-1.25	Cytoplasm	other
NAPA	NSF attachment protein alpha	P54920	0.16	-1.429	Cytoplasm	transporter
NAPRT	nicotinate phosphoribosyltransferase	Q6XQN6	0.034	-1.429	Cytoplasm	enzyme
NARS1	asparaginyl-tRNA synthetase 1	O43776	0.27	1.2	Cytoplasm	enzyme
NASP	nuclear autoantigenic sperm protein	P49321	0.78	-1.111	Nucleus	other
NAT10	N-acetyltransferase 10	Q9H0A0	0.25	1.7	Nucleus	enzyme
NAXE	NAD(P)HX epimerase	Q8NCW5	0.66	-1.25	Extracellular Space	enzyme
NCBP1	nuclear cap binding protein subunit 1	Q09161	0.28	-1.25	Nucleus	other
NCEH1	neutral cholesterol ester hydrolase 1	Q6PIU2	0.66	1.2	Plasma Membrane	enzyme
NCF4	neutrophil cytosolic factor 4	Q15080	0.2	1.3	Cytoplasm	enzyme
NCF1C	neutrophil cytosolic factor 1C pseudogene	A8MVU1	0.64	1.5	Cytoplasm	other
NCK1	NCK adaptor protein 1	P16333	0.21	-2.5	Cytoplasm	kinase
NCK2	NCK adaptor protein 2	O43639	0.49	2.5	Cytoplasm	kinase
NCL	nucleolin	P19338	0.46	1.1	Nucleus	other
NCLN	nicalin	Q969V3	0.96	1	Cytoplasm	peptidase
NCSTN	nicastrin	Q92542	0.52	1.2	Plasma Membrane	peptidase
NDRG1	N-myc downstream regulated 1	Q92597	0.02	29	Nucleus	kinase
NDUFA4	NDUFA4 mitochondrial complex associated	O00483	0.016	4.1	Cytoplasm	enzyme
NDUFA5	NADH:ubiquinone oxidoreductase subunit A5	Q16718	0.71	-1.25	Cytoplasm	enzyme
NDUFA9	NADH:ubiquinone oxidoreductase subunit A9	Q16795	0.17	2.3	Cytoplasm	enzyme
NDUFA10	NADH:ubiquinone oxidoreductase subunit A10	O95299	0.16	9.1	Cytoplasm	transporter
NDUFA12	NADH:ubiquinone oxidoreductase subunit A12	Q9UI09	0.042	1.8	Cytoplasm	enzyme
NDUFB4	NADH:ubiquinone oxidoreductase subunit B4	O95168	0.79	1.1	Cytoplasm	transporter
NDUFB9	NADH:ubiquinone oxidoreductase subunit B9	Q9Y6M9	0.25	-1.25	Cytoplasm	enzyme
NDUFB10	NADH:ubiquinone oxidoreductase subunit B10	O96000	0.052	1.5	Cytoplasm	enzyme
NDUFS1	NADH:ubiquinone oxidoreductase core subunit S1	P28331	0.18	1.5	Cytoplasm	enzyme
NDUFS2	NADH:ubiquinone oxidoreductase core subunit S2	O75306	0.04	3.7	Cytoplasm	enzyme
NDUFS3	NADH:ubiquinone oxidoreductase core subunit S3	O75489	0.13	1.2	Cytoplasm	enzyme
NDUFS6	NADH:ubiquinone oxidoreductase subunit S6	O75380	0.44	2.2	Cytoplasm	enzyme
NDUFS7	NADH:ubiquinone oxidoreductase core subunit S7	O75251	0.25	-1.429	Cytoplasm	enzyme
NDUFS8	NADH:ubiquinone oxidoreductase core subunit S8	O00217	0.099	1.8	Cytoplasm	enzyme
NDUFV1	NADH:ubiquinone oxidoreductase core subunit V1	P49821	0.36	1.2	Cytoplasm	enzyme
NDUFV2	NADH:ubiquinone oxidoreductase core subunit V2	P19404	0.49	-1.111	Cytoplasm	enzyme
NECAP2	NECAP endocytosis associated 2	Q9NVZ3	0.86	1.2	Cytoplasm	other
NEK9	NIMA related kinase 9	Q8TD19	0.14	-1.667	Nucleus	kinase
NELFB	negative elongation factor complex member B	Q8WX92	0.92	1	Nucleus	other
NENF	neudesin neurotrophic factor	Q9UMX5	0.18	1.9	Extracellular Space	growth factor
NES	nestin	P48681	0.77	-1.25	Extracellular Space	other
NFKB1	nuclear factor kappa B subunit 1	P19838	0.45	2.2	Nucleus	transcription regulator
NIBAN1	niban apoptosis regulator 1	Q9BZQ8	0.7	-1.111	Cytoplasm	other
NIBAN2	niban apoptosis regulator 2	Q96TA1	0.17	-1.667	Cytoplasm	transcription regulator
NIPSNAP1	nipsnap homolog 1	Q9BPW8	0.39	2.9	Cytoplasm	enzyme
NIPSNAP2	nipsnap homolog 2	O75323	0.43	-1.667	Plasma Membrane	other
NIPSNAP3A	nipsnap homolog 3A	Q9UFN0	0.7	1.4	Nucleus	other
NISCH	nischarin	Q9Y2I1	0.31	-3.333	Plasma Membrane	other
NIT2	nitrilase family member 2	Q9NQR4	0.99	1	Cytoplasm	enzyme
NLN	neurolysin	Q9BYT8	0.87	1	Cytoplasm	peptidase
NLRX1	NLR family member X1	Q86UT6	0.21	12	Cytoplasm	other
NME1	NME/NM23 nucleoside diphosphate kinase 1	P15531	0.82	1	Cytoplasm	kinase
NMI	N-myc and STAT interactor	Q13287	0.74	1.5	Cytoplasm	transcription regulator
NMT1	N-myristoyltransferase 1	P30419	0.42	-1.667	Cytoplasm	enzyme
NNT	nicotinamide nucleotide transhydrogenase	Q13423	0.083	1.1	Cytoplasm	enzyme
NOL6	nucleolar protein 6	Q9H6R4	0.37	2.1	Nucleus	other
NOMO1 (includes others)	NODAL modulator 1	Q5JPE7	0.67	1.1	Plasma Membrane	other
NONO	non-POU domain containing octamer binding	Q15233	0.8	1	Nucleus	transcription regulator
NOP2	NOP2 nucleolar protein	P46087	0.67	1.9	Nucleus	other
NOP56	NOP56 ribonucleoprotein	O00567	0.96	1	Nucleus	other
NOP58	NOP58 ribonucleoprotein	Q9Y2X3	0.34	1.5	Nucleus	enzyme
NPC1	NPC intracellular cholesterol transporter 1	O15118	0.94	1	Cytoplasm	transporter
NPC2	NPC intracellular cholesterol transporter 2	P61916	0.28	-1.429	Extracellular Space	transporter
NPEPPS	aminopeptidase puromycin sensitive	P55786	0.45	-1.25	Cytoplasm	peptidase
NPM1	nucleophosmin 1	P06748	0.44	1.2	Nucleus	transcription regulator
NPTN	neuroplastin	Q9Y639	0.48	-1.25	Plasma Membrane	other
NQO1	NAD(P)H quinone dehydrogenase 1	P15559	0.4	-2	Cytoplasm	enzyme
NR3C1	nuclear receptor subfamily 3 group C member 1	P04150	0.33	-1.429	Nucleus	ligand-dependent nuclear receptor
NRAS	NRAS proto-oncogene, GTPase	P01111	0.052	-1.25	Plasma Membrane	enzyme
NRDC	nardilysin convertase	O43847	0.83	-1.25	Cytoplasm	peptidase
NRP1	neuropilin 1	O14786	0.63	1.1	Plasma Membrane	transmembrane receptor
NSDHL	NAD(P) dependent steroid dehydrogenase-like	Q15738	0.46	1.5	Cytoplasm	enzyme
NSF	N-ethylmaleimide sensitive factor, vesicle fusing ATPase	P46459	0.83	1	Cytoplasm	transporter
NSUN2	NOP2/Sun RNA methyltransferase 2	Q08J23	0.036	-1.25	Nucleus	enzyme
NTPCR	nucleoside-triphosphatase, cancer-related	Q9BSD7	0.22	12	Cytoplasm	other
NUCB1	nucleobindin 1	Q02818	0.22	-2	Cytoplasm	other
NUCB2	nucleobindin 2	P80303	0.44	-1.111	Nucleus	other
NUDC	nuclear distribution C, dynein complex regulator	Q9Y266	0.97	1	Cytoplasm	other
NUDCD1	NudC domain containing 1	Q96RS6	0.2	-1.667	Nucleus	other
NUDT14	nudix hydrolase 14	O95848	1	1	Cytoplasm	phosphatase
NUDT21	nudix hydrolase 21	O43809	0.52	-1.111	Nucleus	other
NUMA1	nuclear mitotic apparatus protein 1	Q14980	0.28	1.5	Nucleus	other
NUP35	nucleoporin 35	Q8NFH5	0.56	-1.25	Nucleus	transporter
NUP43	nucleoporin 43	Q8NFH3	0.7	-1.25	Nucleus	transporter
NUP50	nucleoporin 50	Q9UKX7	0.87	-1.111	Nucleus	transporter
NUP54	nucleoporin 54	Q7Z3B4	0.39	2.8	Nucleus	other
NUP85	nucleoporin 85	Q9BW27	0.64	1.5	Cytoplasm	other
NUP88	nucleoporin 88	Q99567	0.24	1.5	Nucleus	transporter
NUP93	nucleoporin 93	Q8N1F7	0.38	-1.25	Nucleus	other
NUP107	nucleoporin 107	P57740	0.66	-1.25	Nucleus	other
NUP155	nucleoporin 155	O75694	0.034	1.6	Nucleus	other
NUP188	nucleoporin 188	Q5SRE5	0.43	-2.5	Nucleus	other
NUP205	nucleoporin 205	Q92621	0.021	2.2	Nucleus	other
NUP210	nucleoporin 210	Q8TEM1	1	1	Nucleus	transporter
NUP214	nucleoporin 214	P35658	0.038	2.3	Nucleus	transporter
OAS2	2'-5'-oligoadenylate synthetase 2	P29728	0.74	1.5	Cytoplasm	enzyme
OAS3	2'-5'-oligoadenylate synthetase 3	Q9Y6K5	0.28	-1.429	Cytoplasm	enzyme
OAT	ornithine aminotransferase	P04181	0.73	-1.25	Cytoplasm	enzyme
OCIAD1	OCIA domain containing 1	Q9NX40	0.21	3	Cytoplasm	other
OGDH	oxoglutarate dehydrogenase	Q02218	0.37	1.3	Cytoplasm	enzyme
OGFR	opioid growth factor receptor	Q9NZT2	0.12	1.8	Plasma Membrane	other
OGT	O-linked N-acetylglucosamine (GlcNAc) transferase	O15294	0.24	1.5	Cytoplasm	enzyme
OLA1	Obg like ATPase 1	Q9NTK5	0.57	-1.111	Cytoplasm	enzyme
OPA1	OPA1 mitochondrial dynamin like GTPase	O60313	0.37	1.2	Cytoplasm	enzyme
OPLAH	5-oxoprolinase, ATP-hydrolysing	O14841	0.074	-1.429	Cytoplasm	enzyme
OSBP	oxysterol binding protein	P22059	0.36	2.7	Cytoplasm	transporter
OSBPL3	oxysterol binding protein like 3	Q9H4L5	0.31	-3.333	Cytoplasm	other
OSBPL8	oxysterol binding protein like 8	Q9BZF1	0.46	1.1	Plasma Membrane	transporter
OSBPL9	oxysterol binding protein like 9	Q96SU4	0.37	3.6	Cytoplasm	other
OSTC	oligosaccharyltransferase complex non-catalytic subunit	Q9NRP0	0.97	1	Cytoplasm	enzyme
OSTF1	osteoclast stimulating factor 1	Q92882	0.72	-1.111	Nucleus	transcription regulator
OTUB1	OTU deubiquitinase, ubiquitin aldehyde binding 1	Q96FW1	0.84	1	Cytoplasm	enzyme
OXCT1	3-oxoacid CoA-transferase 1	P55809	0.09	1.6	Cytoplasm	enzyme
OXR1	oxidation resistance 1	Q8N573	0.37	3.6	Cytoplasm	enzyme
OXSM	3-oxoacyl-ACP synthase, mitochondrial	Q9NWU1	0.34	1.6	Cytoplasm	kinase
P2RX4	purinergic receptor P2X 4	Q99571	0.089	1.6	Plasma Membrane	ion channel
P3H1	prolyl 3-hydroxylase 1	Q32P28	0.82	1	Nucleus	enzyme
P4HA1	prolyl 4-hydroxylase subunit alpha 1	P13674	0.48	1.5	Cytoplasm	enzyme
P4HB	prolyl 4-hydroxylase subunit beta	P07237	0.98	1	Cytoplasm	enzyme
PA2G4	proliferation-associated 2G4	Q9UQ80	0.24	1.4	Nucleus	transcription regulator
PABPC1	poly(A) binding protein cytoplasmic 1	P11940	0.91	1	Cytoplasm	translation regulator
PABPC4	poly(A) binding protein cytoplasmic 4	Q13310	0.32	-1.111	Cytoplasm	translation regulator
PABPN1	poly(A) binding protein nuclear 1	Q86U42	0.5	-1.111	Nucleus	enzyme
PACSIN2	protein kinase C and casein kinase substrate in neurons 2	Q9UNF0	0.3	-1.25	Cytoplasm	transporter
PAFAH1B1	platelet activating factor acetylhydrolase 1b regulatory subunit 1	P43034	0.68	-1.25	Cytoplasm	enzyme
PAFAH1B3	platelet activating factor acetylhydrolase 1b catalytic subunit 3	Q15102	0.53	-1.111	Cytoplasm	enzyme
PAICS	phosphoribosylaminoimidazole carboxylase and phosphoribosylaminoimidazolesuccinocarboxamide synthase	P22234	0.24	-1.429	Cytoplasm	enzyme
PAK2	p21 (RAC1) activated kinase 2	Q13177	0.36	-1.25	Cytoplasm	kinase
PAPOLA	poly(A) polymerase alpha	P51003	0.84	1.1	Nucleus	enzyme
PAPSS1	3'-phosphoadenosine 5'-phosphosulfate synthase 1	O43252	0.81	-1.25	Cytoplasm	enzyme
PARK7	Parkinsonism associated deglycase	Q99497	0.1	-1.25	Nucleus	enzyme
PARP1	poly(ADP-ribose) polymerase 1	P09874	0.56	-1.111	Nucleus	enzyme
PARVG	parvin gamma	Q9HBI0	0.93	1.1	Cytoplasm	other
PBDC1	polysaccharide biosynthesis domain containing 1	Q9BVG4	0.19	1.4	Other	other
PBXIP1	PBX homeobox interacting protein 1	Q96AQ6	0.7	-1.25	Nucleus	transcription regulator
PCBP1	poly(rC) binding protein 1	Q15365	0.014	-1.25	Nucleus	translation regulator
PCCB	propionyl-CoA carboxylase subunit beta	P05166	0.97	1	Cytoplasm	enzyme
PCK2	phosphoenolpyruvate carboxykinase 2, mitochondrial	Q16822	0.67	1	Cytoplasm	kinase
PCM1	pericentriolar material 1	Q15154	0.04	-1.429	Cytoplasm	other
PCMT1	protein-L-isoaspartate (D-aspartate) O-methyltransferase	P22061	0.58	1.5	Cytoplasm	enzyme
PCNA	proliferating cell nuclear antigen	P12004	0.24	-1.667	Nucleus	enzyme
PCYOX1	prenylcysteine oxidase 1	Q9UHG3	0.11	2.3	Cytoplasm	enzyme
PCYOX1L	prenylcysteine oxidase 1 like	Q8NBM8	0.026	1.8	Other	other
PCYT1A	phosphate cytidylyltransferase 1, choline, alpha	P49585	0.038	2.3	Cytoplasm	enzyme
PDAP1	PDGFA associated protein 1	Q13442	1	1	Cytoplasm	other
PDCD5	programmed cell death 5	O14737	0.87	-1.25	Nucleus	other
PDCD6	programmed cell death 6	O75340	0.16	9.1	Cytoplasm	other
PDCD10	programmed cell death 10	Q9BUL8	0.92	1.1	Cytoplasm	other
PDCD11	programmed cell death 11	Q14690	0.37	9.3	Nucleus	other
PDCD6IP	programmed cell death 6 interacting protein	Q8WUM4	0.32	-1.111	Cytoplasm	other
PDHA1	pyruvate dehydrogenase E1 subunit alpha 1	P08559	0.85	1	Cytoplasm	enzyme
PDHB	pyruvate dehydrogenase E1 subunit beta	P11177	0.43	-1.111	Cytoplasm	enzyme
PDHX	pyruvate dehydrogenase complex component X	O00330	0.45	2.1	Cytoplasm	enzyme
PDIA3	protein disulfide isomerase family A member 3	P30101	0.43	1.1	Cytoplasm	peptidase
PDIA4	protein disulfide isomerase family A member 4	P13667	0.29	-1.111	Cytoplasm	enzyme
PDIA6	protein disulfide isomerase family A member 6	Q15084	0.2	-1.111	Cytoplasm	enzyme
PDLIM5	PDZ and LIM domain 5	Q96HC4	0.72	-1.111	Cytoplasm	other
PDLIM7	PDZ and LIM domain 7	Q9NR12	0.3	-1.25	Cytoplasm	other
PDP1	pyruvate dehyrogenase phosphatase catalytic subunit 1	Q9P0J1	0.75	1.1	Cytoplasm	phosphatase
PDS5A	PDS5 cohesin associated factor A	Q29RF7	0.021	2.7	Nucleus	other
PDS5B	PDS5 cohesin associated factor B	Q9NTI5	0.79	1	Nucleus	other
PEBP1	phosphatidylethanolamine binding protein 1	P30086	0.73	1.1	Cytoplasm	other
PECAM1	platelet and endothelial cell adhesion molecule 1	P16284	0.94	1	Plasma Membrane	other
PELP1	proline, glutamate and leucine rich protein 1	Q8IZL8	0.088	-2	Nucleus	other
PEPD	peptidase D	P12955	0.24	-1.25	Cytoplasm	peptidase
PES1	pescadillo ribosomal biogenesis factor 1	O00541	0.37	6.5	Nucleus	other
PEX11B	peroxisomal biogenesis factor 11 beta	O96011	0.52	1.1	Cytoplasm	other
PFDN2	prefoldin subunit 2	Q9UHV9	0.88	1.2	Cytoplasm	other
PFDN4	prefoldin subunit 4	Q9NQP4	0.0001	18	Cytoplasm	other
PFDN5	prefoldin subunit 5	Q99471	0.94	1	Nucleus	transcription regulator
PFKFB3	6-phosphofructo-2-kinase/fructose-2,6-biphosphatase 3	Q16875	0.37	6.6	Cytoplasm	kinase
PFKL	phosphofructokinase, liver type	P17858	0.033	1.3	Cytoplasm	kinase
PFKP	phosphofructokinase, platelet	Q01813	0.1	1.4	Cytoplasm	kinase
PFN1	profilin 1	P07737	0.93	1	Cytoplasm	other
PGAM1	phosphoglycerate mutase 1	P18669	0.23	1.3	Cytoplasm	phosphatase
PGAM5	PGAM family member 5, mitochondrial serine/threonine protein phosphatase	Q96HS1	0.52	1.2	Cytoplasm	enzyme
PGD	phosphogluconate dehydrogenase	P52209	0.6	-1.111	Cytoplasm	enzyme
PGK1	phosphoglycerate kinase 1	P00558	0.17	-1.111	Cytoplasm	kinase
PGLS	6-phosphogluconolactonase	O95336	0.7	-1.111	Cytoplasm	enzyme
PGM2	phosphoglucomutase 2	Q96G03	0.29	-1.111	Cytoplasm	enzyme
PGP	phosphoglycolate phosphatase	A6NDG6	0.91	1	Cytoplasm	enzyme
PGRMC1	progesterone receptor membrane component 1	O00264	0.76	-1.25	Plasma Membrane	transmembrane receptor
PGRMC2	progesterone receptor membrane component 2	O15173	0.25	-1.111	Nucleus	other
PHB2	prohibitin 2	Q99623	0.73	1	Cytoplasm	transcription regulator
PHB	prohibitin	P35232	0.16	1.2	Nucleus	transcription regulator
PHGDH	phosphoglycerate dehydrogenase	O43175	0.44	1	Cytoplasm	enzyme
PI4K2A	phosphatidylinositol 4-kinase type 2 alpha	Q9BTU6	0.16	2.8	Cytoplasm	kinase
PICALM	phosphatidylinositol binding clathrin assembly protein	Q13492	0.5	-1.429	Cytoplasm	other
PIH1D1	PIH1 domain containing 1	Q9NWS0	0.88	-1.25	Nucleus	other
PIK3R1	phosphoinositide-3-kinase regulatory subunit 1	P27986	0.24	1.5	Cytoplasm	kinase
PIP4K2A	phosphatidylinositol-5-phosphate 4-kinase type 2 alpha	P48426	0.15	-2	Cytoplasm	kinase
PITPNB	phosphatidylinositol transfer protein beta	P48739	0.99	1	Cytoplasm	transporter
PKM	pyruvate kinase M1/2	P14618	0.81	1	Cytoplasm	kinase
PKN1	protein kinase N1	Q16512	0.88	1.1	Cytoplasm	kinase
PLA2G15	phospholipase A2 group XV	Q8NCC3	0.12	1.6	Cytoplasm	enzyme
PLA2G4C	phospholipase A2 group IVC	Q9UP65	0.89	1.2	Plasma Membrane	enzyme
PLAA	phospholipase A2 activating protein	Q9Y263	0.47	1.4	Cytoplasm	other
PLAUR	plasminogen activator, urokinase receptor	Q03405	0.32	2.2	Plasma Membrane	transmembrane receptor
PLCB2	phospholipase C beta 2	Q00722	0.17	1.5	Cytoplasm	enzyme
PLCB3	phospholipase C beta 3	Q01970	0.94	1	Cytoplasm	enzyme
PLCG2	phospholipase C gamma 2	P16885	0.066	-2	Cytoplasm	enzyme
PLD3	phospholipase D family member 3	Q8IV08	0.56	1.1	Cytoplasm	enzyme
PLEC	plectin	Q15149	0.23	-1.111	Cytoplasm	other
PLEK	pleckstrin	P08567	0.23	1.5	Cytoplasm	other
PLEKHO2	pleckstrin homology domain containing O2	Q8TD55	0.16	1.2	Cytoplasm	other
PLGRKT	plasminogen receptor with a C-terminal lysine	Q9HBL7	0.34	1.6	Cytoplasm	other
PLIN2	perilipin 2	Q99541	0.23	1.4	Plasma Membrane	other
PLIN3	perilipin 3	O60664	0.22	-1.111	Cytoplasm	other
PLOD1	procollagen-lysine,2-oxoglutarate 5-dioxygenase 1	Q02809	0.037	2.1	Cytoplasm	enzyme
PLOD3	procollagen-lysine,2-oxoglutarate 5-dioxygenase 3	O60568	0.86	1	Cytoplasm	enzyme
PLPBP	pyridoxal phosphate binding protein	O94903	0.64	1.4	Cytoplasm	enzyme
PLRG1	pleiotropic regulator 1	O43660	0.93	1.1	Nucleus	other
PLS1	plastin 1	Q14651	0.28	-1.429	Plasma Membrane	other
PLXNB2	plexin B2	O15031	0.73	1.1	Plasma Membrane	transmembrane receptor
PML	promyelocytic leukemia	P29590	0.7	-1.111	Nucleus	transcription regulator
PMPCA	peptidase, mitochondrial processing subunit alpha	Q10713	0.62	1.2	Cytoplasm	peptidase
PMPCB	peptidase, mitochondrial processing subunit beta	O75439	0.5	1.2	Cytoplasm	peptidase
PNN	pinin, desmosome associated protein	Q9H307	0.45	2.1	Plasma Membrane	other
PNP	purine nucleoside phosphorylase	P00491	0.47	-1.111	Nucleus	enzyme
PNPLA6	patatin like phospholipase domain containing 6	Q8IY17	0.93	1.1	Cytoplasm	enzyme
POFUT1	protein O-fucosyltransferase 1	Q9H488	0.32	1.4	Cytoplasm	enzyme
POLDIP2	DNA polymerase delta interacting protein 2	Q9Y2S7	0.53	-1.429	Cytoplasm	other
POLDIP3	DNA polymerase delta interacting protein 3	Q9BY77	0.15	-1.429	Nucleus	other
POLR2H	RNA polymerase II subunit H	P52434	0.6	-1.25	Nucleus	enzyme
POP1	POP1 homolog, ribonuclease P/MRP subunit	Q99575	0.9	1	Nucleus	enzyme
POR	cytochrome p450 oxidoreductase	P16435	0.45	1.1	Cytoplasm	enzyme
PPA1	inorganic pyrophosphatase 1	Q15181	0.28	-1.429	Cytoplasm	enzyme
PPA2	inorganic pyrophosphatase 2	Q9H2U2	0.98	1	Cytoplasm	enzyme
PPCS	phosphopantothenoylcysteine synthetase	Q9HAB8	0.89	1	Cytoplasm	enzyme
PPIA	peptidylprolyl isomerase A	P62937	0.4	1.1	Cytoplasm	enzyme
PPIB	peptidylprolyl isomerase B	P23284	0.011	1.2	Cytoplasm	enzyme
PPID	peptidylprolyl isomerase D	Q08752	0.51	-1.25	Cytoplasm	enzyme
PPIE	peptidylprolyl isomerase E	Q9UNP9	0.36	-2.5	Nucleus	enzyme
PPIF	peptidylprolyl isomerase F	P30405	0.0026	4.1	Cytoplasm	enzyme
PPIH	peptidylprolyl isomerase H	O43447	0.43	1.2	Nucleus	enzyme
PPIL1	peptidylprolyl isomerase like 1	Q9Y3C6	0.16	2.8	Plasma Membrane	enzyme
PPM1F	protein phosphatase, Mg2+/Mn2+ dependent 1F	P49593	0.31	-3.333	Cytoplasm	phosphatase
PPM1G	protein phosphatase, Mg2+/Mn2+ dependent 1G	O15355	0.4	-1.25	Nucleus	phosphatase
PPP1CB	protein phosphatase 1 catalytic subunit beta	P62140	0.75	1.1	Cytoplasm	phosphatase
PPP1R7	protein phosphatase 1 regulatory subunit 7	Q15435	0.88	1	Nucleus	phosphatase
PPP1R12B	protein phosphatase 1 regulatory subunit 12B	O60237	0.37	-10	Cytoplasm	phosphatase
PPP1R9B	protein phosphatase 1 regulatory subunit 9B	Q96SB3	0.83	-1.25	Cytoplasm	enzyme
PPP2CA	protein phosphatase 2 catalytic subunit alpha	P67775	0.9	1	Cytoplasm	phosphatase
PPP2R1A	protein phosphatase 2 scaffold subunit Aalpha	P30153	0.89	1	Cytoplasm	phosphatase
PPP2R2A	protein phosphatase 2 regulatory subunit Balpha	P63151	0.52	1.3	Cytoplasm	phosphatase
PPP2R5A	protein phosphatase 2 regulatory subunit B'alpha	Q15172	0.058	-5	Cytoplasm	phosphatase
PPP2R5D	protein phosphatase 2 regulatory subunit B'delta	Q14738	0.0001	-1.25	Nucleus	phosphatase
PPP3CA	protein phosphatase 3 catalytic subunit alpha	Q08209	0.15	-1.429	Cytoplasm	phosphatase
PPP5C	protein phosphatase 5 catalytic subunit	P53041	0.021	4.9	Nucleus	phosphatase
PPP6C	protein phosphatase 6 catalytic subunit	O00743	0.46	-1.25	Nucleus	phosphatase
PPT1	palmitoyl-protein thioesterase 1	P50897	0.97	1	Cytoplasm	enzyme
PRCP	prolylcarboxypeptidase	P42785	0.52	1.8	Cytoplasm	peptidase
PRDX1	peroxiredoxin 1	Q06830	0.064	-1.25	Cytoplasm	enzyme
PRDX2	peroxiredoxin 2	P32119	0.37	1.2	Cytoplasm	enzyme
PRDX3	peroxiredoxin 3	P30048	0.38	1.1	Cytoplasm	enzyme
PRDX4	peroxiredoxin 4	Q13162	0.056	1.6	Cytoplasm	enzyme
PRDX5	peroxiredoxin 5	P30044	0.85	1	Cytoplasm	enzyme
PRDX6	peroxiredoxin 6	P30041	0.8	1	Cytoplasm	enzyme
PREB	prolactin regulatory element binding	Q9HCU5	0.96	1	Nucleus	transcription regulator
PREP	prolyl endopeptidase	P48147	0.025	2.3	Cytoplasm	peptidase
PRKAR1A	protein kinase cAMP-dependent type I regulatory subunit alpha	P10644	0.9	1	Cytoplasm	kinase
PRKAR2A	protein kinase cAMP-dependent type II regulatory subunit alpha	P13861	0.72	-1.111	Cytoplasm	kinase
PRKCD	protein kinase C delta	Q05655	0.81	-1.25	Cytoplasm	kinase
PRKCSH	protein kinase C substrate 80K-H	P14314	0.57	1.1	Cytoplasm	enzyme
PRKDC	protein kinase, DNA-activated, catalytic subunit	P78527	0.041	1.1	Nucleus	kinase
PRMT1	protein arginine methyltransferase 1	Q99873	0.86	1.1	Nucleus	enzyme
PRMT5	protein arginine methyltransferase 5	O14744	0.59	-1.111	Cytoplasm	enzyme
PRPF3	pre-mRNA processing factor 3	O43395	0.28	1.5	Nucleus	other
PRPF4	pre-mRNA processing factor 4	O43172	0.82	-1.111	Nucleus	other
PRPF6	pre-mRNA processing factor 6	O94906	0.47	1.1	Nucleus	transcription regulator
PRPF8	pre-mRNA processing factor 8	Q6P2Q9	0.062	1.4	Nucleus	other
PRPF19	pre-mRNA processing factor 19	Q9UMS4	0.23	1.4	Nucleus	enzyme
PRPF31	pre-mRNA processing factor 31	Q8WWY3	0.77	-1.25	Nucleus	other
PRPF40A	pre-mRNA processing factor 40 homolog A	O75400	0.71	1.1	Nucleus	other
PRPS1L1	phosphoribosyl pyrophosphate synthetase 1 like 1	P21108	0.97	1	Cytoplasm	kinase
PRRC2C	proline rich coiled-coil 2C	Q9Y520	0.42	2	Cytoplasm	other
PSAP	prosaposin	P07602	0.56	1.6	Extracellular Space	enzyme
PSAT1	phosphoserine aminotransferase 1	Q9Y617	0.026	-1.667	Cytoplasm	enzyme
PSMA1	proteasome 20S subunit alpha 1	P25786	0.057	-1.25	Cytoplasm	peptidase
PSMA2	proteasome 20S subunit alpha 2	P25787	0.66	1.2	Cytoplasm	peptidase
PSMA3	proteasome 20S subunit alpha 3	P25788	0.75	1	Cytoplasm	peptidase
PSMA4	proteasome 20S subunit alpha 4	P25789	0.17	-1.25	Cytoplasm	peptidase
PSMA5	proteasome 20S subunit alpha 5	P28066	0.51	1.1	Cytoplasm	peptidase
PSMA6	proteasome 20S subunit alpha 6	P60900	0.59	1.1	Cytoplasm	peptidase
PSMA7	proteasome 20S subunit alpha 7	O14818	0.89	1	Cytoplasm	peptidase
PSMB1	proteasome 20S subunit beta 1	P20618	0.72	1	Cytoplasm	peptidase
PSMB2	proteasome 20S subunit beta 2	P49721	0.3	-1.429	Cytoplasm	peptidase
PSMB3	proteasome 20S subunit beta 3	P49720	0.26	-1.25	Cytoplasm	peptidase
PSMB4	proteasome 20S subunit beta 4	P28070	0.41	-1.111	Cytoplasm	peptidase
PSMB6	proteasome 20S subunit beta 6	P28072	0.12	-33.333	Nucleus	peptidase
PSMB8	proteasome 20S subunit beta 8	P28062	0.34	-1.429	Cytoplasm	peptidase
PSMB9	proteasome 20S subunit beta 9	P28065	0.42	-1.429	Cytoplasm	peptidase
PSMC1	proteasome 26S subunit, ATPase 1	P62191	0.098	-1.429	Nucleus	peptidase
PSMC2	proteasome 26S subunit, ATPase 2	P35998	0.3	-1.429	Nucleus	peptidase
PSMC3	proteasome 26S subunit, ATPase 3	P17980	0.75	1.1	Nucleus	enzyme
PSMC4	proteasome 26S subunit, ATPase 4	P43686	0.11	-2.5	Nucleus	peptidase
PSMC5	proteasome 26S subunit, ATPase 5	P62195	0.0044	-1.429	Nucleus	transcription regulator
PSMC6	proteasome 26S subunit, ATPase 6	P62333	0.033	-1.429	Nucleus	peptidase
PSMD1	proteasome 26S subunit, non-ATPase 1	Q99460	0.29	1.3	Cytoplasm	other
PSMD2	proteasome 26S subunit, non-ATPase 2	Q13200	0.1	-1.111	Cytoplasm	other
PSMD3	proteasome 26S subunit, non-ATPase 3	O43242	0.38	-1.111	Cytoplasm	other
PSMD4	proteasome 26S subunit, non-ATPase 4	P55036	0.96	1	Cytoplasm	other
PSMD5	proteasome 26S subunit, non-ATPase 5	Q16401	0.066	-2	Other	other
PSMD6	proteasome 26S subunit, non-ATPase 6	Q15008	0.23	1.6	Cytoplasm	enzyme
PSMD7	proteasome 26S subunit, non-ATPase 7	P51665	0.3	-1.25	Cytoplasm	other
PSMD8	proteasome 26S subunit, non-ATPase 8	P48556	0.76	-1.111	Cytoplasm	other
PSMD9	proteasome 26S subunit, non-ATPase 9	O00233	0.057	-3.333	Cytoplasm	transcription regulator
PSMD11	proteasome 26S subunit, non-ATPase 11	O00231	0.93	1	Cytoplasm	other
PSMD12	proteasome 26S subunit, non-ATPase 12	O00232	0.91	1	Cytoplasm	other
PSMD13	proteasome 26S subunit, non-ATPase 13	Q9UNM6	0.98	1	Cytoplasm	peptidase
PSMD14	proteasome 26S subunit, non-ATPase 14	O00487	0.74	-1.111	Cytoplasm	peptidase
PSME1	proteasome activator subunit 1	Q06323	0.57	-1.111	Cytoplasm	other
PSME2	proteasome activator subunit 2	Q9UL46	0.99	1	Cytoplasm	peptidase
PSME3	proteasome activator subunit 3	P61289	0.64	-1.111	Cytoplasm	peptidase
PSMG1	proteasome assembly chaperone 1	O95456	0.48	-1.667	Plasma Membrane	other
PSPC1	paraspeckle component 1	Q8WXF1	0.69	1.1	Nucleus	transcription regulator
PTBP1	polypyrimidine tract binding protein 1	P26599	0.42	-1.111	Nucleus	enzyme
PTCD3	pentatricopeptide repeat domain 3	Q96EY7	0.49	1.5	Cytoplasm	other
PTDSS1	phosphatidylserine synthase 1	P48651	0.82	1.1	Cytoplasm	enzyme
PTGES2	prostaglandin E synthase 2	Q9H7Z7	0.84	1.1	Cytoplasm	transcription regulator
PTGES3	prostaglandin E synthase 3	Q15185	0.71	1.1	Cytoplasm	enzyme
PTGS1	prostaglandin-endoperoxide synthase 1	P23219	0.44	1.2	Cytoplasm	enzyme
PTK2B	protein tyrosine kinase 2 beta	Q14289	0.66	1.8	Cytoplasm	kinase
PTMA	prothymosin alpha	P06454	0.88	1	Nucleus	other
PTPN1	protein tyrosine phosphatase non-receptor type 1	P18031	0.89	1	Cytoplasm	phosphatase
PTPN6	protein tyrosine phosphatase non-receptor type 6	P29350	0.88	1	Cytoplasm	phosphatase
PTPN7	protein tyrosine phosphatase non-receptor type 7	P35236	0.31	-1.429	Cytoplasm	phosphatase
PTPN11	protein tyrosine phosphatase non-receptor type 11	Q06124	0.44	-1.667	Cytoplasm	phosphatase
PTPN12	protein tyrosine phosphatase non-receptor type 12	Q05209	0.99	1	Cytoplasm	phosphatase
PTPN23	protein tyrosine phosphatase non-receptor type 23	Q9H3S7	0.83	-1.25	Cytoplasm	phosphatase
PTPRC	protein tyrosine phosphatase receptor type C	P08575	0.66	1	Plasma Membrane	phosphatase
PTPRE	protein tyrosine phosphatase receptor type E	P23469	0.31	-1.667	Plasma Membrane	phosphatase
PTPRJ	protein tyrosine phosphatase receptor type J	Q12913	0.2	1.4	Plasma Membrane	phosphatase
PTRH2	peptidyl-tRNA hydrolase 2	Q9Y3E5	0.39	1.5	Cytoplasm	enzyme
PUF60	poly(U) binding splicing factor 60	Q9UHX1	0.62	1.2	Nucleus	other
PURA	purine rich element binding protein A	Q00577	0.17	-1.429	Nucleus	transcription regulator
PURB	purine rich element binding protein B	Q96QR8	0.42	-1.429	Nucleus	transcription regulator
PUS1	pseudouridine synthase 1	Q9Y606	0.021	-14.286	Nucleus	enzyme
PXN	paxillin	P49023	0.48	-1.667	Cytoplasm	other
PYCARD	PYD and CARD domain containing	Q9ULZ3	0.31	-1.667	Cytoplasm	transcription regulator
PYCR2	pyrroline-5-carboxylate reductase 2	Q96C36	0.38	-1.429	Cytoplasm	enzyme
PYGB	glycogen phosphorylase B	P11216	0.38	-1.429	Cytoplasm	enzyme
PYGL	glycogen phosphorylase L	P06737	0.074	1.3	Cytoplasm	enzyme
PYGM	glycogen phosphorylase, muscle associated	P11217	0.6	1.2	Cytoplasm	enzyme
PYM1	PYM homolog 1, exon junction complex associated factor	Q9BRP8	0.15	-1.429	Nucleus	other
QARS1	glutaminyl-tRNA synthetase 1	P47897	0.24	1.1	Cytoplasm	enzyme
QDPR	quinoid dihydropteridine reductase	P09417	0.22	1.9	Cytoplasm	enzyme
QKI	QKI, KH domain containing RNA binding	Q96PU8	0.46	1.2	Nucleus	other
QPRT	quinolinate phosphoribosyltransferase	Q15274	0.45	-1.25	Cytoplasm	enzyme
RAB14	RAB14, member RAS oncogene family	P61106	0.76	1	Cytoplasm	enzyme
RAB18	RAB18, member RAS oncogene family	Q9NP72	0.26	-1.429	Cytoplasm	enzyme
RAB21	RAB21, member RAS oncogene family	Q9UL25	0.52	-1.429	Cytoplasm	enzyme
RAB29	RAB29, member RAS oncogene family	O14966	0.35	2.3	Plasma Membrane	enzyme
RAB31	RAB31, member RAS oncogene family	Q13636	0.44	1.2	Cytoplasm	enzyme
RAB32	RAB32, member RAS oncogene family	Q13637	0.07	1.6	Cytoplasm	enzyme
RAB44	RAB44, member RAS oncogene family	Q7Z6P3	0.6	1.3	Cytoplasm	other
RAB11B	RAB11B, member RAS oncogene family	Q15907	0.01	-1.25	Cytoplasm	enzyme
RAB27A	RAB27A, member RAS oncogene family	P51159	0.83	-1.111	Cytoplasm	enzyme
RAB2A	RAB2A, member RAS oncogene family	P61019	0.81	1	Cytoplasm	enzyme
RAB3GAP2	RAB3 GTPase activating non-catalytic protein subunit 2	Q9H2M9	0.81	1.3	Cytoplasm	enzyme
RAB5C	RAB5C, member RAS oncogene family	P51148	0.98	1	Cytoplasm	enzyme
RAB6A	RAB6A, member RAS oncogene family	P20340	0.66	1.1	Cytoplasm	enzyme
RAB7A	RAB7A, member RAS oncogene family	P51149	0.78	1	Cytoplasm	enzyme
RAB7B	RAB7B, member RAS oncogene family	Q96AH8	0.26	-1.429	Cytoplasm	peptidase
RABGGTA	Rab geranylgeranyltransferase subunit alpha	Q92696	0.73	1.6	Extracellular Space	enzyme
RAC2	Rac family small GTPase 2	P15153	0.2	-1.111	Cytoplasm	enzyme
RACK1	receptor for activated C kinase 1	P63244	0.063	-1.111	Cytoplasm	enzyme
RAD21	RAD21 cohesin complex component	O60216	0.63	1.3	Nucleus	transcription regulator
RAD50	RAD50 double strand break repair protein	Q92878	0.26	2.4	Nucleus	enzyme
RAD23B	RAD23 homolog B, nucleotide excision repair protein	P54727	0.19	1.4	Nucleus	other
RAE1	ribonucleic acid export 1	P78406	0.47	1.4	Nucleus	other
RALA	RAS like proto-oncogene A	P11233	0.055	-1.429	Cytoplasm	enzyme
RALY	RALY heterogeneous nuclear ribonucleoprotein	Q9UKM9	0.045	4.8	Nucleus	transcription regulator
RAN	RAN, member RAS oncogene family	P62826	0.99	1	Nucleus	enzyme
RANBP1	RAN binding protein 1	P43487	0.51	-1.25	Nucleus	other
RANBP2	RAN binding protein 2	P49792	0.4	1.1	Nucleus	enzyme
RANBP3	RAN binding protein 3	Q9H6Z4	0.04	2.4	Nucleus	other
RANBP10	RAN binding protein 10	Q6VN20	0.4	2.8	Cytoplasm	other
RANGAP1	Ran GTPase activating protein 1	P46060	0.5	1.6	Nucleus	other
RAP1A	RAP1A, member of RAS oncogene family	P62834	0.78	1	Cytoplasm	enzyme
RAP1GDS1	Rap1 GTPase-GDP dissociation stimulator 1	P52306	0.21	-1.667	Cytoplasm	other
RAP2B	RAP2B, member of RAS oncogene family	P61225	0.64	1.1	Plasma Membrane	enzyme
RAP2C	RAP2C, member of RAS oncogene family	Q9Y3L5	0.89	-1.111	Cytoplasm	enzyme
RARS1	arginyl-tRNA synthetase 1	P54136	0.22	1	Cytoplasm	enzyme
RASA1	RAS p21 protein activator 1	P20936	0.55	1.4	Cytoplasm	transporter
RAVER1	ribonucleoprotein, PTB binding 1	Q8IY67	0.58	-1.25	Nucleus	other
RBBP4	RB binding protein 4, chromatin remodeling factor	Q09028	0.35	-1.111	Nucleus	enzyme
RBBP7	RB binding protein 7, chromatin remodeling factor	Q16576	0.27	-1.25	Nucleus	transcription regulator
RBM3	RNA binding motif protein 3	P98179	0.85	-1.111	Cytoplasm	other
RBM12	RNA binding motif protein 12	Q9NTZ6	0.29	2.8	Nucleus	other
RBM14	RNA binding motif protein 14	Q96PK6	0.39	-1.111	Nucleus	transcription regulator
RBM15	RNA binding motif protein 15	Q96T37	0.35	-1.429	Nucleus	other
RBM25	RNA binding motif protein 25	P49756	0.16	1.6	Nucleus	other
RBM34	RNA binding motif protein 34	P42696	0.87	-1.111	Nucleus	other
RBM39	RNA binding motif protein 39	Q14498	0.011	-1.25	Nucleus	transcription regulator
RBM42	RNA binding motif protein 42	Q9BTD8	0.88	-1.111	Other	other
RBM47	RNA binding motif protein 47	A0AV96	0.12	1.6	Nucleus	other
RBM8A	RNA binding motif protein 8A	Q9Y5S9	0.47	1.3	Nucleus	other
RBMX	RNA binding motif protein X-linked	P38159	0.62	1.2	Nucleus	other
RBMXL3	RBMX like 3	Q8N7X1	0.62	1.7	Other	other
RBX1	ring-box 1	P62877	0.094	4.1	Cytoplasm	enzyme
RCC1	regulator of chromosome condensation 1	P18754	0.16	2.7	Cytoplasm	other
RCC2	regulator of chromosome condensation 2	Q9P258	0.28	-1.25	Nucleus	other
RCN1	reticulocalbin 1	Q15293	0.44	1.3	Cytoplasm	other
RCN2	reticulocalbin 2	Q14257	0.73	1.6	Cytoplasm	other
RDH11	retinol dehydrogenase 11	Q8TC12	0.24	-1.667	Cytoplasm	enzyme
RECQL	RecQ like helicase	P46063	0.42	-1.429	Nucleus	enzyme
RENBP	renin binding protein	P51606	1	1	Cytoplasm	enzyme
RER1	retention in endoplasmic reticulum sorting receptor 1	O15258	0.19	2.2	Cytoplasm	other
RFC4	replication factor C subunit 4	P35249	0.81	1.2	Nucleus	other
RHOA	ras homolog family member A	P61586	0.22	-1.111	Cytoplasm	enzyme
RHOG	ras homolog family member G	P84095	0.63	1.1	Cytoplasm	enzyme
RHOT1	ras homolog family member T1	Q8IXI2	0.34	-1.111	Cytoplasm	enzyme
RHOT2	ras homolog family member T2	Q8IXI1	0.38	-1.429	Cytoplasm	enzyme
RIDA	reactive intermediate imine deaminase A homolog	P52758	0.87	1.1	Cytoplasm	enzyme
RMDN1	regulator of microtubule dynamics 1	Q96DB5	0.74	1.2	Cytoplasm	other
RMDN3	regulator of microtubule dynamics 3	Q96TC7	0.55	1.4	Cytoplasm	other
RMND1	required for meiotic nuclear division 1 homolog	Q9NWS8	0.55	-1.667	Cytoplasm	other
RNASE2	ribonuclease A family member 2	P10153	0.0066	26	Cytoplasm	enzyme
RNASEH2A	ribonuclease H2 subunit A	O75792	0.37	3.6	Nucleus	enzyme
RNASEH2B	ribonuclease H2 subunit B	Q5TBB1	0.25	3.6	Nucleus	enzyme
RNASET2	ribonuclease T2	O00584	0.92	1	Cytoplasm	enzyme
RNF213	ring finger protein 213	Q63HN8	0.94	1	Cytoplasm	enzyme
RNH1	ribonuclease/angiogenin inhibitor 1	P13489	0.15	-1.111	Cytoplasm	other
RNPEP	arginyl aminopeptidase	Q9H4A4	0.043	-1.429	Cytoplasm	peptidase
RO60	Ro60, Y RNA binding protein	P10155	0.94	1	Nucleus	other
ROCK1	Rho associated coiled-coil containing protein kinase 1	Q13464	0.45	2.2	Cytoplasm	kinase
RP2	RP2 activator of ARL3 GTPase	O75695	0.51	1.1	Cytoplasm	enzyme
RPA1	replication protein A1	P27694	0.49	-2.5	Nucleus	other
RPL3	ribosomal protein L3	P39023	0.16	1.3	Nucleus	other
RPL4	ribosomal protein L4	P36578	0.3	1.2	Cytoplasm	enzyme
RPL5	ribosomal protein L5	P46777	0.17	1.2	Cytoplasm	other
RPL6	ribosomal protein L6	Q02878	0.32	1.2	Nucleus	other
RPL7	ribosomal protein L7	P18124	0.27	1.2	Nucleus	transcription regulator
RPL8	ribosomal protein L8	P62917	0.069	-2	Cytoplasm	other
RPL9	ribosomal protein L9	P32969	0.46	-1.25	Nucleus	other
RPL10	ribosomal protein L10	P27635	0.74	1.1	Cytoplasm	translation regulator
RPL11	ribosomal protein L11	P62913	0.0081	-1.429	Cytoplasm	other
RPL12	ribosomal protein L12	P30050	0.15	1.3	Nucleus	other
RPL13	ribosomal protein L13	P26373	0.77	1	Nucleus	other
RPL14	ribosomal protein L14	P50914	0.17	1.2	Cytoplasm	other
RPL15	ribosomal protein L15	P61313	0.22	1.3	Cytoplasm	other
RPL17	ribosomal protein L17	P18621	0.035	1.8	Cytoplasm	other
RPL18	ribosomal protein L18	Q07020	0.14	-1.111	Cytoplasm	other
RPL19	ribosomal protein L19	P84098	0.83	-1.111	Cytoplasm	other
RPL21	ribosomal protein L21	P46778	0.59	1.3	Cytoplasm	other
RPL22	ribosomal protein L22	P35268	0.018	-1.429	Cytoplasm	translation regulator
RPL23	ribosomal protein L23	P62829	0.85	1.1	Cytoplasm	other
RPL24	ribosomal protein L24	P83731	0.18	-1.25	Cytoplasm	other
RPL27	ribosomal protein L27	P61353	0.92	1	Cytoplasm	other
RPL28	ribosomal protein L28	P46779	0.28	-1.429	Cytoplasm	other
RPL30	ribosomal protein L30	P62888	0.4	1	Cytoplasm	other
RPL31	ribosomal protein L31	P62899	0.3	-1.667	Cytoplasm	other
RPL32	ribosomal protein L32	P62910	0.17	1.9	Cytoplasm	other
RPL35	ribosomal protein L35	P42766	0.92	1	Cytoplasm	other
RPL36	ribosomal protein L36	Q9Y3U8	0.3	1.1	Cytoplasm	other
RPL38	ribosomal protein L38	P63173	0.76	1.4	Cytoplasm	other
RPL10A	ribosomal protein L10a	P62906	0.11	1.2	Nucleus	other
RPL13A	ribosomal protein L13a	P40429	0.92	1	Cytoplasm	other
RPL18A	ribosomal protein L18a	Q02543	0.27	-1.25	Cytoplasm	other
RPL23A	ribosomal protein L23a	P62750	0.61	1.2	Cytoplasm	other
RPL26L1	ribosomal protein L26 like 1	Q9UNX3	0.65	-1.111	Cytoplasm	other
RPL27A	ribosomal protein L27a	P46776	0.68	-1.111	Cytoplasm	other
RPL37A	ribosomal protein L37a	P61513	0.59	1.2	Cytoplasm	other
RPL7A	ribosomal protein L7a	P62424	0.3	-1.111	Cytoplasm	other
RPLP0	ribosomal protein lateral stalk subunit P0	P05388	0.39	-1.111	Cytoplasm	other
RPLP1	ribosomal protein lateral stalk subunit P1	P05386	0.53	1.2	Cytoplasm	other
RPLP2	ribosomal protein lateral stalk subunit P2	P05387	0.58	1.1	Cytoplasm	other
RPN1	ribophorin I	P04843	0.63	1	Cytoplasm	enzyme
RPN2	ribophorin II	P04844	0.57	1.1	Cytoplasm	enzyme
RPRD1B	regulation of nuclear pre-mRNA domain containing 1B	Q9NQG5	0.69	-1.111	Nucleus	other
RPS2	ribosomal protein S2	P15880	0.98	1	Cytoplasm	other
RPS3	ribosomal protein S3	P23396	0.81	1	Cytoplasm	enzyme
RPS5	ribosomal protein S5	P46782	0.27	1.2	Cytoplasm	other
RPS6	ribosomal protein S6	P62753	0.6	1	Cytoplasm	other
RPS7	ribosomal protein S7	P62081	0.2	-1.667	Cytoplasm	other
RPS8	ribosomal protein S8	P62241	0.36	1.1	Cytoplasm	other
RPS9	ribosomal protein S9	P46781	0.37	-1.111	Cytoplasm	translation regulator
RPS10	ribosomal protein S10	P46783	0.95	1	Cytoplasm	other
RPS11	ribosomal protein S11	P62280	0.65	-1.111	Cytoplasm	other
RPS12	ribosomal protein S12	P25398	0.95	1	Cytoplasm	other
RPS13	ribosomal protein S13	P62277	0.74	1	Cytoplasm	other
RPS14	ribosomal protein S14	P62263	0.09	-1.25	Cytoplasm	translation regulator
RPS15	ribosomal protein S15	P62841	0.29	2.9	Cytoplasm	other
RPS16	ribosomal protein S16	P62249	0.58	-1.111	Cytoplasm	other
RPS17	ribosomal protein S17	P08708	0.57	1.3	Cytoplasm	other
RPS18	ribosomal protein S18	P62269	0.064	-1.429	Cytoplasm	other
RPS19	ribosomal protein S19	P39019	0.31	1.2	Cytoplasm	other
RPS20	ribosomal protein S20	P60866	0.084	1.5	Cytoplasm	other
RPS21	ribosomal protein S21	P63220	0.76	1.1	Cytoplasm	other
RPS23	ribosomal protein S23	P62266	0.18	-1.25	Cytoplasm	translation regulator
RPS24	ribosomal protein S24	P62847	0.067	3.7	Cytoplasm	other
RPS25	ribosomal protein S25	P62851	0.038	-1.25	Cytoplasm	other
RPS26	ribosomal protein S26	P62854	0.084	1.6	Cytoplasm	other
RPS27	ribosomal protein S27	P42677	0.96	1	Cytoplasm	other
RPS28	ribosomal protein S28	P62857	0.1	1.8	Cytoplasm	other
RPS29	ribosomal protein S29	P62273	0.32	1.4	Cytoplasm	other
RPS15A	ribosomal protein S15a	P62244	0.78	-1.111	Cytoplasm	other
RPS27A	ribosomal protein S27a	P62979	0.13	1.3	Cytoplasm	other
RPS3A	ribosomal protein S3A	P61247	0.62	-1.111	Nucleus	other
RPS4X	ribosomal protein S4 X-linked	P62701	0.5	-1.111	Cytoplasm	other
RPS6KA1	ribosomal protein S6 kinase A1	Q15418	0.17	1.8	Cytoplasm	kinase
RPS6KA3	ribosomal protein S6 kinase A3	P51812	0.025	14	Cytoplasm	kinase
RPSA	ribosomal protein SA	P08865	0.61	-1.111	Cytoplasm	translation regulator
RRAGC	Ras related GTP binding C	Q9HB90	0.74	1.5	Cytoplasm	enzyme
RRBP1	ribosome binding protein 1	Q9P2E9	0.9	1	Cytoplasm	other
RRP1	ribosomal RNA processing 1	P56182	0.17	2.7	Nucleus	other
RRP12	ribosomal RNA processing 12 homolog	Q5JTH9	0.17	2.2	Nucleus	other
RRS1	ribosome biogenesis regulator 1 homolog	Q15050	0.8	1.2	Nucleus	other
RSL1D1	ribosomal L1 domain containing 1	O76021	0.028	21	Nucleus	other
RSU1	Ras suppressor protein 1	Q15404	0.24	-1.667	Cytoplasm	other
RTCA	RNA 3'-terminal phosphate cyclase	O00442	0.19	-1.429	Nucleus	enzyme
RTCB	RNA 2',3'-cyclic phosphate and 5'-OH ligase	Q9Y3I0	0.0072	-1.429	Cytoplasm	enzyme
RTL9	retrotransposon Gag like 9	Q8NET4	0.37	-5	Other	other
RTN3	reticulon 3	O95197	0.1	1.6	Cytoplasm	other
RTN4	reticulon 4	Q9NQC3	0.42	-1.111	Cytoplasm	other
RTRAF	RNA transcription, translation and transport factor	Q9Y224	0.23	-2	Nucleus	other
RUFY1	RUN and FYVE domain containing 1	Q96T51	0.62	-1.25	Cytoplasm	other
RUVBL1	RuvB like AAA ATPase 1	Q9Y265	0.0013	-1.25	Nucleus	transcription regulator
RUVBL2	RuvB like AAA ATPase 2	Q9Y230	0.047	-1.25	Nucleus	transcription regulator
S100A4	S100 calcium binding protein A4	P26447	0.19	2	Cytoplasm	other
S100A8	S100 calcium binding protein A8	P05109	0.91	1	Cytoplasm	other
S100A11	S100 calcium binding protein A11	P31949	0.74	1.1	Cytoplasm	other
SACM1L	SAC1 like phosphatidylinositide phosphatase	Q9NTJ5	0.71	1.1	Cytoplasm	phosphatase
SAE1	SUMO1 activating enzyme subunit 1	Q9UBE0	0.63	-1.111	Cytoplasm	enzyme
SAFB2	scaffold attachment factor B2	Q14151	0.82	-1.111	Cytoplasm	other
SAFB	scaffold attachment factor B	Q15424	0.085	1.5	Nucleus	other
SAMHD1	SAM and HD domain containing deoxynucleoside triphosphate triphosphohydrolase 1	Q9Y3Z3	1	1	Nucleus	enzyme
SAMM50	SAMM50 sorting and assembly machinery component	Q9Y512	0.26	1.6	Cytoplasm	other
SAR1A	secretion associated Ras related GTPase 1A	Q9NR31	0.94	1	Cytoplasm	enzyme
SARNP	SAP domain containing ribonucleoprotein	P82979	0.18	-1.25	Nucleus	transcription regulator
SARS1	seryl-tRNA synthetase 1	P49591	0.48	-1.25	Cytoplasm	enzyme
SARS2	seryl-tRNA synthetase 2, mitochondrial	Q9NP81	0.14	-2.5	Cytoplasm	enzyme
SART1	spliceosome associated factor 1, recruiter of U4/U6.U5 tri-snRNP	O43290	0.036	-1.25	Nucleus	other
SART3	spliceosome associated factor 3, U4/U6 recycling protein	Q15020	0.35	1.2	Nucleus	other
SBSN	suprabasin	Q6UWP8	0.72	-1.25	Cytoplasm	other
SCAF4	SR-related CTD associated factor 4	O95104	0.54	1.2	Nucleus	other
SCAF8	SR-related CTD associated factor 8	Q9UPN6	0.25	1.5	Nucleus	other
SCAMP2	secretory carrier membrane protein 2	O15127	0.32	1.3	Cytoplasm	other
SCAMP3	secretory carrier membrane protein 3	O14828	0.0018	-1.667	Cytoplasm	transporter
SCARB1	scavenger receptor class B member 1	Q8WTV0	0.93	1.1	Plasma Membrane	transporter
SCARB2	scavenger receptor class B member 2	Q14108	0.95	1	Plasma Membrane	transmembrane receptor
SCCPDH	saccharopine dehydrogenase (putative)	Q8NBX0	0.042	1.2	Cytoplasm	other
SCFD1	sec1 family domain containing 1	Q8WVM8	0.72	-1.111	Cytoplasm	transporter
SCIN	scinderin	Q9Y6U3	0.093	2.4	Cytoplasm	other
SCLY	selenocysteine lyase	Q96I15	0.0001	1.6	Cytoplasm	enzyme
SCP2	sterol carrier protein 2	P22307	0.16	1.2	Cytoplasm	transporter
SCPEP1	serine carboxypeptidase 1	Q9HB40	0.3	1.5	Cytoplasm	peptidase
SDCBP	syndecan binding protein	O00560	0.99	1	Plasma Membrane	enzyme
SDF4	stromal cell derived factor 4	Q9BRK5	0.71	-1.25	Cytoplasm	other
SDF2L1	stromal cell derived factor 2 like 1	Q9HCN8	0.82	1.1	Cytoplasm	other
SDHA	succinate dehydrogenase complex flavoprotein subunit A	P31040	0.56	-1.111	Cytoplasm	enzyme
SDHB	succinate dehydrogenase complex iron sulfur subunit B	P21912	0.67	-1.111	Cytoplasm	enzyme
SDSL	serine dehydratase like	Q96GA7	0.6	-1.25	Cytoplasm	enzyme
SEC13	SEC13 homolog, nuclear pore and COPII coat complex component	P55735	0.37	-1.429	Cytoplasm	transporter
SEC63	SEC63 homolog, protein translocation regulator	Q9UGP8	0.77	1	Cytoplasm	transporter
SEC16A	SEC16 homolog A, endoplasmic reticulum export factor	O15027	0.94	1	Cytoplasm	phosphatase
SEC22B	SEC22 homolog B, vesicle trafficking protein (gene/pseudogene)	O75396	0.64	1	Cytoplasm	other
SEC23B	SEC23 homolog B, COPII coat complex component	Q15437	0.42	1.4	Extracellular Space	transporter
SEC24B	SEC24 homolog B, COPII coat complex component	O95487	0.31	-3.333	Cytoplasm	transporter
SEC24C	SEC24 homolog C, COPII coat complex component	P53992	0.36	1.2	Cytoplasm	transporter
SEC24D	SEC24 homolog D, COPII coat complex component	O94855	0.27	1.4	Cytoplasm	transporter
SEC31A	SEC31 homolog A, COPII coat complex component	O94979	0.8	-1.25	Cytoplasm	other
SEC61A1	SEC61 translocon subunit alpha 1	P61619	0.95	1	Cytoplasm	transporter
SEC61B	SEC61 translocon subunit beta	P60468	0.82	-1.111	Cytoplasm	transporter
SEL1L	SEL1L adaptor subunit of ERAD E3 ubiquitin ligase	Q9UBV2	0.38	-1.667	Cytoplasm	other
SELENOI	selenoprotein I	Q9C0D9	0.6	-1.25	Cytoplasm	enzyme
SEPTIN2	septin 2	Q15019	0.52	-1.429	Cytoplasm	enzyme
SEPTIN7	septin 7	Q16181	0.82	1.1	Cytoplasm	other
SEPTIN9	septin 9	Q9UHD8	0.49	-1.429	Cytoplasm	enzyme
SEPTIN11	septin 11	Q9NVA2	0.37	-1.25	Nucleus	other
SERBP1	SERPINE1 mRNA binding protein 1	Q8NC51	0.16	-1.25	Cytoplasm	other
SERINC1	serine incorporator 1	Q9NRX5	0.082	15	Plasma Membrane	transporter
SERPINB1	serpin family B member 1	P30740	0.92	-1.111	Cytoplasm	other
SERPINB6	serpin family B member 6	P35237	0.24	-1.25	Cytoplasm	other
SERPINB8	serpin family B member 8	P50452	0.7	-1.25	Cytoplasm	other
SERPINH1	serpin family H member 1	P50454	0.82	1	Extracellular Space	other
SET	SET nuclear proto-oncogene	Q01105	0.63	-1.111	Nucleus	phosphatase
SF1	splicing factor 1	Q15637	0.13	-1.111	Nucleus	transcription regulator
SF3A1	splicing factor 3a subunit 1	Q15459	0.077	1.3	Nucleus	other
SF3A3	splicing factor 3a subunit 3	Q12874	0.89	1	Nucleus	other
SF3B1	splicing factor 3b subunit 1	O75533	0.069	1.8	Nucleus	other
SF3B2	splicing factor 3b subunit 2	Q13435	0.12	1.3	Nucleus	other
SF3B3	splicing factor 3b subunit 3	Q15393	0.48	1.1	Nucleus	other
SFPQ	splicing factor proline and glutamine rich	P23246	0.44	-1.111	Nucleus	other
SFXN1	sideroflexin 1	Q9H9B4	0.12	-1.429	Cytoplasm	transporter
SFXN3	sideroflexin 3	Q9BWM7	0.27	-1.25	Cytoplasm	transporter
SGTA	small glutamine rich tetratricopeptide repeat containing alpha	O43765	0.29	-1.25	Cytoplasm	other
SH3BGRL3	SH3 domain binding glutamate rich protein like 3	Q9H299	0.59	-1.111	Nucleus	other
SH3BGRL	SH3 domain binding glutamate rich protein like	O75368	0.9	1	Cytoplasm	other
SH3BP1	SH3 domain binding protein 1	Q9Y3L3	0.081	-2	Plasma Membrane	other
SH3GLB1	SH3 domain containing GRB2 like, endophilin B1	Q9Y371	0.54	-1.25	Cytoplasm	enzyme
SH3KBP1	SH3 domain containing kinase binding protein 1	Q96B97	0.78	1.1	Cytoplasm	other
SHMT2	serine hydroxymethyltransferase 2	P34897	0.86	1	Cytoplasm	enzyme
SHOX2	short stature homeobox 2	O60902	1	1	Nucleus	transcription regulator
SIL1	SIL1 nucleotide exchange factor	Q9H173	0.89	-1.111	Cytoplasm	transporter
SIRPA	signal regulatory protein alpha	P78324	0.015	-1.667	Plasma Membrane	phosphatase
SLAMF8	SLAM family member 8	Q9P0V8	0.052	3.4	Extracellular Space	other
SLC16A1	solute carrier family 16 member 1	P53985	0.64	-1.25	Plasma Membrane	transporter
SLC16A3	solute carrier family 16 member 3	O15427	0.081	-1.111	Plasma Membrane	transporter
SLC1A5	solute carrier family 1 member 5	Q15758	0.25	1.6	Plasma Membrane	transporter
SLC22A18	solute carrier family 22 member 18	Q96BI1	0.59	1.4	Plasma Membrane	transporter
SLC25A1	solute carrier family 25 member 1	P53007	0.17	-1.111	Other	transporter
SLC25A3	solute carrier family 25 member 3	Q00325	0.89	1	Cytoplasm	transporter
SLC25A5	solute carrier family 25 member 5	P05141	0.72	1	Cytoplasm	transporter
SLC25A10	solute carrier family 25 member 10	Q9UBX3	0.69	-1.25	Cytoplasm	transporter
SLC25A11	solute carrier family 25 member 11	Q02978	0.14	1.3	Cytoplasm	transporter
SLC25A12	solute carrier family 25 member 12	O75746	0.32	1.7	Cytoplasm	transporter
SLC25A13	solute carrier family 25 member 13	Q9UJS0	0.47	-1.25	Cytoplasm	transporter
SLC25A19	solute carrier family 25 member 19	Q9HC21	0.39	2.8	Cytoplasm	transporter
SLC25A20	solute carrier family 25 member 20	O43772	0.056	1.5	Cytoplasm	transporter
SLC25A22	solute carrier family 25 member 22	Q9H936	0.48	-1.25	Cytoplasm	transporter
SLC25A24	solute carrier family 25 member 24	Q6NUK1	0.87	1	Cytoplasm	transporter
SLC2A1	solute carrier family 2 member 1	P11166	0.74	1.5	Plasma Membrane	transporter
SLC2A5	solute carrier family 2 member 5	P22732	0.56	-1.25	Plasma Membrane	transporter
SLC35E1	solute carrier family 35 member E1	Q96K37	0.27	-1.667	Cytoplasm	other
SLC3A2	solute carrier family 3 member 2	P08195	0.77	1	Plasma Membrane	transporter
SLC44A1	solute carrier family 44 member 1	Q8WWI5	0.58	-1.25	Plasma Membrane	transporter
SLC4A1AP	solute carrier family 4 member 1 adaptor protein	Q9BWU0	0.4	-2	Nucleus	transporter
SLC7A5	solute carrier family 7 member 5	Q01650	0.53	1.3	Plasma Membrane	transporter
SLK	STE20 like kinase	Q9H2G2	0.79	-1.111	Nucleus	kinase
SLTM	SAFB like transcription modulator	Q9NWH9	0.21	-1.429	Nucleus	other
SMAP2	small ArfGAP2	Q8WU79	0.8	1	Cytoplasm	other
SMARCA2	SWI/SNF related, matrix associated, actin dependent regulator of chromatin, subfamily a, member 2	P51531	0.26	1.4	Nucleus	transcription regulator
SMARCA5	SWI/SNF related, matrix associated, actin dependent regulator of chromatin, subfamily a, member 5	O60264	0.64	1.4	Nucleus	transcription regulator
SMARCB1	SWI/SNF related, matrix associated, actin dependent regulator of chromatin, subfamily b, member 1	Q12824	0.58	-1.25	Nucleus	transcription regulator
SMARCC1	SWI/SNF related, matrix associated, actin dependent regulator of chromatin subfamily c member 1	Q92922	0.28	3.5	Nucleus	transcription regulator
SMARCC2	SWI/SNF related, matrix associated, actin dependent regulator of chromatin subfamily c member 2	Q8TAQ2	0.47	1.4	Nucleus	transcription regulator
SMARCD2	SWI/SNF related, matrix associated, actin dependent regulator of chromatin, subfamily d, member 2	Q92925	0.49	1.9	Nucleus	transcription regulator
SMC3	structural maintenance of chromosomes 3	Q9UQE7	0.89	-1.111	Nucleus	other
SMC1A	structural maintenance of chromosomes 1A	Q14683	0.43	1.3	Nucleus	transporter
SMCHD1	structural maintenance of chromosomes flexible hinge domain containing 1	A6NHR9	0.32	1.4	Nucleus	enzyme
SMU1	SMU1 DNA replication regulator and spliceosomal factor	Q2TAY7	0.18	1.9	Nucleus	other
SNAP23	synaptosome associated protein 23	O00161	0.96	1	Plasma Membrane	transporter
SND1	staphylococcal nuclease and tudor domain containing 1	Q7KZF4	0.45	1.1	Nucleus	enzyme
SNRNP40	small nuclear ribonucleoprotein U5 subunit 40	Q96DI7	0.37	6.6	Nucleus	other
SNRNP70	small nuclear ribonucleoprotein U1 subunit 70	P08621	0.56	-1.111	Nucleus	other
SNRNP200	small nuclear ribonucleoprotein U5 subunit 200	O75643	0.46	1.2	Nucleus	enzyme
SNRPA1	small nuclear ribonucleoprotein polypeptide A'	P09661	0.38	1.3	Nucleus	other
SNRPA	small nuclear ribonucleoprotein polypeptide A	P09012	0.12	-1.667	Nucleus	other
SNRPB2	small nuclear ribonucleoprotein polypeptide B2	P08579	0.13	1.2	Nucleus	other
SNRPB	small nuclear ribonucleoprotein polypeptides B and B1	P14678	0.023	-1.25	Nucleus	other
SNRPD2	small nuclear ribonucleoprotein D2 polypeptide	P62316	0.69	1.1	Nucleus	other
SNRPD3	small nuclear ribonucleoprotein D3 polypeptide	P62318	0.84	1	Nucleus	other
SNRPE	small nuclear ribonucleoprotein polypeptide E	P62304	0.57	1.3	Nucleus	other
SNTB1	syntrophin beta 1	Q13884	0.84	-1.111	Plasma Membrane	other
SNU13	small nuclear ribonucleoprotein 13	P55769	0.46	1.9	Nucleus	other
SNX1	sorting nexin 1	Q13596	0.46	-1.429	Cytoplasm	transporter
SNX2	sorting nexin 2	O60749	0.44	1.3	Cytoplasm	transporter
SNX3	sorting nexin 3	O60493	0.48	1.5	Cytoplasm	transporter
SNX5	sorting nexin 5	Q9Y5X3	0.36	-1.25	Cytoplasm	transporter
SNX6	sorting nexin 6	Q9UNH7	0.12	1.8	Cytoplasm	transporter
SNX9	sorting nexin 9	Q9Y5X1	0.0054	-1.667	Cytoplasm	transporter
SNX27	sorting nexin 27	Q96L92	0.88	-1.25	Cytoplasm	other
SOD1	superoxide dismutase 1	P00441	0.34	-1.25	Cytoplasm	enzyme
SOD2	superoxide dismutase 2	P04179	0.54	1.2	Cytoplasm	enzyme
SON	SON DNA and RNA binding protein	P18583	0.071	1.5	Nucleus	other
SORD	sorbitol dehydrogenase	Q00796	0.51	-1.111	Cytoplasm	enzyme
SPAG9	sperm associated antigen 9	O60271	0.55	1.2	Cytoplasm	other
SPATS2L	spermatogenesis associated serine rich 2 like	Q9NUQ6	0.37	-10	Nucleus	other
SPCS2	signal peptidase complex subunit 2	Q15005	0.29	1.2	Cytoplasm	other
SPCS3	signal peptidase complex subunit 3	P61009	0.4	-1.25	Cytoplasm	peptidase
SPN	sialophorin	P16150	0.25	-1.429	Plasma Membrane	transmembrane receptor
SPP1	secreted phosphoprotein 1	P10451	0.081	1.6	Extracellular Space	cytokine
SPTAN1	spectrin alpha, non-erythrocytic 1	Q13813	0.44	1.2	Plasma Membrane	other
SPTBN1	spectrin beta, non-erythrocytic 1	Q01082	0.69	-1.111	Plasma Membrane	other
SPTBN4	spectrin beta, non-erythrocytic 4	Q9H254	0.52	2.1	Cytoplasm	other
SPTLC1	serine palmitoyltransferase long chain base subunit 1	O15269	0.79	1.2	Cytoplasm	enzyme
SQLE	squalene epoxidase	Q14534	0.0021	21	Cytoplasm	enzyme
SQOR	sulfide quinone oxidoreductase	Q9Y6N5	0.89	1	Cytoplasm	enzyme
SQSTM1	sequestosome 1	Q13501	0.63	1.3	Cytoplasm	transcription regulator
SRI	sorcin	P30626	1	1	Cytoplasm	transporter
SRM	spermidine synthase	P19623	0.12	-1.429	Cytoplasm	enzyme
SRP9	signal recognition particle 9	P49458	0.4	1.6	Cytoplasm	other
SRP14	signal recognition particle 14	P37108	0.26	1.3	Cytoplasm	other
SRP54	signal recognition particle 54	P61011	0.74	1	Cytoplasm	other
SRP68	signal recognition particle 68	Q9UHB9	0.36	1.1	Nucleus	other
SRP72	signal recognition particle 72	O76094	0.17	-1.429	Nucleus	kinase
SRPRA	SRP receptor subunit alpha	P08240	0.47	1.2	Cytoplasm	other
SRPRB	SRP receptor subunit beta	Q9Y5M8	0.073	1.3	Cytoplasm	other
SRRM1	serine and arginine repetitive matrix 1	Q8IYB3	0.63	1.1	Nucleus	other
SRRM2	serine/arginine repetitive matrix 2	Q9UQ35	0.9	1	Nucleus	other
SRRT	serrate, RNA effector molecule	Q9BXP5	0.99	1	Nucleus	other
SRSF1	serine and arginine rich splicing factor 1	Q07955	0.48	-1.25	Nucleus	other
SRSF2	serine and arginine rich splicing factor 2	Q01130	0.66	-1.111	Nucleus	transcription regulator
SRSF3	serine and arginine rich splicing factor 3	P84103	0.52	1.1	Nucleus	other
SRSF5	serine and arginine rich splicing factor 5	Q13243	0.61	1.2	Nucleus	other
SRSF6	serine and arginine rich splicing factor 6	Q13247	0.53	-1.111	Nucleus	other
SRSF7	serine and arginine rich splicing factor 7	Q16629	0.62	-1.111	Nucleus	other
SRSF11	serine and arginine rich splicing factor 11	Q05519	0.44	1.2	Nucleus	other
SSB	small RNA binding exonuclease protection factor La	P05455	0.57	1.2	Nucleus	enzyme
SSBP1	single stranded DNA binding protein 1	Q04837	0.32	-1.25	Cytoplasm	other
SSH3	slingshot protein phosphatase 3	Q8TE77	0.46	1.6	Cytoplasm	phosphatase
SSR1	signal sequence receptor subunit 1	P43307	0.21	-1.429	Cytoplasm	other
SSR4	signal sequence receptor subunit 4	P51571	0.74	1.1	Cytoplasm	other
ST13	ST13 Hsp70 interacting protein	P50502	0.13	-1.429	Cytoplasm	other
STAT1	signal transducer and activator of transcription 1	P42224	0.45	-1.111	Nucleus	transcription regulator
STAT3	signal transducer and activator of transcription 3	P40763	0.2	-1.25	Nucleus	transcription regulator
STAT6	signal transducer and activator of transcription 6	P42226	0.89	-1.25	Nucleus	transcription regulator
STIM1	stromal interaction molecule 1	Q13586	0.43	-1.111	Plasma Membrane	ion channel
STIP1	stress induced phosphoprotein 1	P31948	0.95	1	Cytoplasm	other
STK3	serine/threonine kinase 3	Q13188	0.86	-1.111	Cytoplasm	kinase
STK4	serine/threonine kinase 4	Q13043	0.13	2.2	Cytoplasm	kinase
STK10	serine/threonine kinase 10	O94804	0.21	-1.25	Cytoplasm	kinase
STK26	serine/threonine kinase 26	Q9P289	0.23	-2.5	Nucleus	kinase
STMN1	stathmin 1	P16949	0.14	-1.429	Cytoplasm	other
STOM	stomatin	P27105	0.11	-1.667	Plasma Membrane	other
STOML2	stomatin like 2	Q9UJZ1	0.6	1.2	Plasma Membrane	other
STRAP	serine/threonine kinase receptor associated protein	Q9Y3F4	0.43	-1.25	Plasma Membrane	other
STRBP	spermatid perinuclear RNA binding protein	Q96SI9	0.43	3.1	Cytoplasm	other
STT3A	STT3 oligosaccharyltransferase complex catalytic subunit A	P46977	0.99	1	Plasma Membrane	enzyme
STT3B	STT3 oligosaccharyltransferase complex catalytic subunit B	Q8TCJ2	0.92	1.1	Cytoplasm	enzyme
STX4	syntaxin 4	Q12846	0.25	-1.429	Plasma Membrane	transporter
STX7	syntaxin 7	O15400	0.54	-1.111	Plasma Membrane	transporter
STX12	syntaxin 12	Q86Y82	0.24	1.4	Cytoplasm	other
STXBP2	syntaxin binding protein 2	Q15833	0.22	-1.429	Plasma Membrane	transporter
STXBP3	syntaxin binding protein 3	O00186	0.3	1.1	Plasma Membrane	transporter
SUB1	SUB1 regulator of transcription	P53999	0.54	-1.25	Nucleus	transcription regulator
SUCLA2	succinate-CoA ligase ADP-forming subunit beta	Q9P2R7	0.92	1	Cytoplasm	enzyme
SUCLG1	succinate-CoA ligase GDP/ADP-forming subunit alpha	P53597	0.19	-1.25	Cytoplasm	enzyme
SUCLG2	succinate-CoA ligase GDP-forming subunit beta	Q96I99	0.6	1	Cytoplasm	enzyme
SUGT1	SGT1 homolog, MIS12 kinetochore complex assembly cochaperone	Q9Y2Z0	0.88	-1.111	Nucleus	other
SULT1A1	sulfotransferase family 1A member 1	P50225	0.96	1	Cytoplasm	enzyme
SUMF2	sulfatase modifying factor 2	Q8NBJ7	0.36	1.3	Cytoplasm	other
SUMO2	small ubiquitin like modifier 2	P61956	0.73	-1.111	Nucleus	enzyme
SUN2	Sad1 and UNC84 domain containing 2	Q9UH99	0.38	1.4	Nucleus	other
SUPT5H	SPT5 homolog, DSIF elongation factor subunit	O00267	0.092	4.2	Nucleus	transcription regulator
SURF4	surfeit 4	O15260	0.29	-1.667	Cytoplasm	other
SWAP70	switching B cell complex subunit SWAP70	Q9UH65	0.79	1.2	Cytoplasm	other
SYK	spleen associated tyrosine kinase	P43405	0.28	-1.429	Cytoplasm	kinase
SYMPK	symplekin	Q92797	0.66	-1.111	Cytoplasm	other
SYNCRIP	synaptotagmin binding cytoplasmic RNA interacting protein	O60506	0.61	1.1	Nucleus	other
SYNE3	spectrin repeat containing nuclear envelope family member 3	Q6ZMZ3	0.77	-1.25	Nucleus	other
SYNGR2	synaptogyrin 2	O43760	0.11	-2.5	Cytoplasm	other
SYPL1	synaptophysin like 1	Q16563	0.89	1	Plasma Membrane	transporter
TAB2	TGF-beta activated kinase 1 (MAP3K7) binding protein 2	Q9NYJ8	0.4	-2	Cytoplasm	other
TACC1	transforming acidic coiled-coil containing protein 1	O75410	1	1	Nucleus	other
TAF15	TATA-box binding protein associated factor 15	Q92804	0.22	1.3	Nucleus	other
TAGLN2	transgelin 2	P37802	0.44	-1.111	Cytoplasm	other
TALDO1	transaldolase 1	P37837	0.72	1	Cytoplasm	enzyme
TAOK3	TAO kinase 3	Q9H2K8	0.019	-2	Cytoplasm	kinase
TAP1	transporter 1, ATP binding cassette subfamily B member	Q03518	0.36	1.2	Cytoplasm	transporter
TAP2	transporter 2, ATP binding cassette subfamily B member	Q03519	0.64	-1.25	Cytoplasm	transporter
TAPBP	TAP binding protein	O15533	0.85	-1.25	Cytoplasm	transporter
TARDBP	TAR DNA binding protein	Q13148	0.08	-1.429	Nucleus	transcription regulator
TARS1	threonyl-tRNA synthetase 1	P26639	0.011	-1.667	Nucleus	enzyme
TARS2	threonyl-tRNA synthetase 2, mitochondrial	Q9BW92	0.026	1.8	Cytoplasm	enzyme
TBC1D5	TBC1 domain family member 5	Q92609	0.065	1.4	Extracellular Space	other
TBC1D10B	TBC1 domain family member 10B	Q4KMP7	0.9	-1.111	Plasma Membrane	enzyme
TBCA	tubulin folding cofactor A	O75347	0.97	1	Cytoplasm	other
TBCB	tubulin folding cofactor B	Q99426	0.48	-1.667	Cytoplasm	other
TBCE	tubulin folding cofactor E	Q15813	0.6	-1.25	Cytoplasm	other
TBL2	transducin beta like 2	Q9Y4P3	0.08	-1.25	Plasma Membrane	other
TBL1XR1	TBL1X receptor 1	Q9BZK7	0.88	-1.111	Nucleus	transcription regulator
TBXAS1	thromboxane A synthase 1	P24557	0.23	-2	Plasma Membrane	enzyme
TCEA1	transcription elongation factor A1	P23193	0.71	-1.111	Nucleus	transcription regulator
TCERG1	transcription elongation regulator 1	O14776	1	1	Nucleus	transcription regulator
TCIRG1	T cell immune regulator 1, ATPase H+ transporting V0 subunit a3	Q13488	0.61	1.2	Plasma Membrane	enzyme
TCOF1	treacle ribosome biogenesis factor 1	Q13428	0.46	-1.667	Nucleus	transporter
TCP1	t-complex 1	P17987	0.82	1	Cytoplasm	other
TECR	trans-2,3-enoyl-CoA reductase	Q9NZ01	0.82	1.1	Plasma Membrane	enzyme
TERF2IP	TERF2 interacting protein	Q9NYB0	0.045	-2	Nucleus	other
TES	testin LIM domain protein	Q9UGI8	0.14	-2.5	Plasma Membrane	other
TFG	trafficking from ER to golgi regulator	Q92734	0.89	1.1	Cytoplasm	other
TFRC	transferrin receptor	P02786	0.25	1.2	Plasma Membrane	transporter
TGFB1	transforming growth factor beta 1	P01137	0.35	1.6	Extracellular Space	growth factor
TGOLN2	trans-golgi network protein 2	O43493	0.38	1.2	Cytoplasm	other
THOC2	THO complex 2	Q8NI27	0.25	1.8	Nucleus	other
THOP1	thimet oligopeptidase 1	P52888	0.14	-1.667	Cytoplasm	peptidase
THRAP3	thyroid hormone receptor associated protein 3	Q9Y2W1	0.045	1.5	Nucleus	transcription regulator
THUMPD1	THUMP domain containing 1	Q9NXG2	0.99	1	Nucleus	other
TIA1	TIA1 cytotoxic granule associated RNA binding protein	P31483	0.0059	-2	Nucleus	other
TIAL1	TIA1 cytotoxic granule associated RNA binding protein like 1	Q01085	0.13	10	Nucleus	transcription regulator
TIMM44	translocase of inner mitochondrial membrane 44	O43615	0.33	1.3	Cytoplasm	transporter
TIMM50	translocase of inner mitochondrial membrane 50	Q3ZCQ8	0.74	1.1	Cytoplasm	phosphatase
TIMMDC1	translocase of inner mitochondrial membrane domain containing 1	Q9NPL8	0.4	1.4	Cytoplasm	other
TIPRL	TOR signaling pathway regulator	O75663	0.77	1.1	Cytoplasm	other
TKFC	triokinase and FMN cyclase	Q3LXA3	0.73	-1.25	Cytoplasm	kinase
TKT	transketolase	P29401	0.22	-1.111	Cytoplasm	enzyme
TLN1	talin 1	Q9Y490	0.019	-1.111	Plasma Membrane	other
TLN2	talin 2	Q9Y4G6	0.42	-1.25	Nucleus	other
TM9SF2	transmembrane 9 superfamily member 2	Q99805	0.59	1.2	Plasma Membrane	transporter
TM9SF3	transmembrane 9 superfamily member 3	Q9HD45	0.12	1.8	Cytoplasm	transporter
TM9SF4	transmembrane 9 superfamily member 4	Q92544	0.0087	3.3	Cytoplasm	transporter
TMCO1	transmembrane and coiled-coil domains 1	Q9UM00	0.26	1.4	Cytoplasm	ion channel
TMED4	transmembrane p24 trafficking protein 4	Q7Z7H5	0.37	21	Cytoplasm	transporter
TMED5	transmembrane p24 trafficking protein 5	Q9Y3A6	0.91	1.1	Cytoplasm	other
TMED7	transmembrane p24 trafficking protein 7	Q9Y3B3	0.37	13	Cytoplasm	transporter
TMED9	transmembrane p24 trafficking protein 9	Q9BVK6	0.48	1.3	Cytoplasm	transporter
TMED10	transmembrane p24 trafficking protein 10	P49755	0.36	1.1	Cytoplasm	transporter
TMEM33	transmembrane protein 33	P57088	0.046	1.4	Cytoplasm	other
TMEM43	transmembrane protein 43	Q9BTV4	0.9	-1.111	Nucleus	other
TMEM109	transmembrane protein 109	Q9BVC6	0.42	1.2	Cytoplasm	other
TMEM165	transmembrane protein 165	Q9HC07	0.37	1.4	Plasma Membrane	other
TMEM63A	transmembrane protein 63A	O94886	0.72	-1.25	Plasma Membrane	ion channel
TMOD3	tropomodulin 3	Q9NYL9	0.87	-1.111	Cytoplasm	other
TMPO	thymopoietin	P42167	0.31	-1.111	Nucleus	other
TMSB10/TMSB4X	thymosin beta 4 X-linked	P63313	0.64	1.2	Cytoplasm	other
TMX1	thioredoxin related transmembrane protein 1	Q9H3N1	0.017	-2	Cytoplasm	enzyme
TMX3	thioredoxin related transmembrane protein 3	Q96JJ7	0.98	1	Cytoplasm	enzyme
TNPO1	transportin 1	Q92973	0.14	1.3	Nucleus	transporter
TNS3	tensin 3	Q68CZ2	0.61	-1.111	Plasma Membrane	phosphatase
TOLLIP	toll interacting protein	Q9H0E2	0.69	1.3	Cytoplasm	other
TOM1	target of myb1 membrane trafficking protein	O60784	0.2	-1.667	Cytoplasm	transporter
TOMM22	translocase of outer mitochondrial membrane 22	Q9NS69	0.53	-1.111	Cytoplasm	transporter
TOMM40	translocase of outer mitochondrial membrane 40	O96008	0.016	35	Cytoplasm	ion channel
TOMM70	translocase of outer mitochondrial membrane 70	O94826	0.31	1.2	Cytoplasm	transporter
TOP1	DNA topoisomerase I	P11387	0.33	1.3	Nucleus	enzyme
TOP2B	DNA topoisomerase II beta	Q02880	0.97	1	Nucleus	enzyme
TOR1A	torsin family 1 member A	O14656	0.84	1.1	Cytoplasm	enzyme
TOR1AIP1	torsin 1A interacting protein 1	Q5JTV8	0.82	1	Nucleus	other
TOR4A	torsin family 4 member A	Q9NXH8	0.81	1.1	Other	other
TPD52L2	TPD52 like 2	O43399	0.14	-1.429	Cytoplasm	other
TPI1	triosephosphate isomerase 1	P60174	0.59	-1.111	Cytoplasm	enzyme
TPM4	tropomyosin 4	P67936	0.18	1.3	Cytoplasm	other
TPP1	tripeptidyl peptidase 1	O14773	0.38	1.3	Cytoplasm	peptidase
TPP2	tripeptidyl peptidase 2	P29144	0.64	-1.111	Cytoplasm	peptidase
TPR	translocated promoter region, nuclear basket protein	P12270	0.18	1.2	Nucleus	other
TPT1	tumor protein, translationally-controlled 1	P13693	0.76	1.1	Cytoplasm	other
TRA2A	transformer 2 alpha homolog	Q13595	0.15	-1.429	Nucleus	other
TRA2B	transformer 2 beta homolog	P62995	0.02	6.1	Nucleus	other
TRAF3IP3	TRAF3 interacting protein 3	Q9Y228	0.25	2.2	Other	other
TRAM1	translocation associated membrane protein 1	Q15629	0.89	-1.111	Cytoplasm	other
TRAP1	TNF receptor associated protein 1	Q12931	0.65	1.1	Cytoplasm	enzyme
TRAPPC12	trafficking protein particle complex 12	Q8WVT3	0.88	-1.25	Nucleus	other
TRIM25	tripartite motif containing 25	Q14258	0.35	-1.429	Cytoplasm	transcription regulator
TRIM28	tripartite motif containing 28	Q13263	0.35	-1.111	Nucleus	transcription regulator
TRIM33	tripartite motif containing 33	Q9UPN9	0.63	1.2	Nucleus	transcription regulator
TRIP11	thyroid hormone receptor interactor 11	Q15643	0.71	-1.25	Cytoplasm	transcription regulator
TRIP12	thyroid hormone receptor interactor 12	Q14669	0.64	1.2	Cytoplasm	enzyme
TRMT1	tRNA methyltransferase 1	Q9NXH9	0.97	1	Extracellular Space	enzyme
TRMT10C	tRNA methyltransferase 10C, mitochondrial RNase P subunit	Q7L0Y3	0.75	1.2	Cytoplasm	enzyme
TRMT1L	tRNA methyltransferase 1 like	Q7Z2T5	0.6	-1.25	Other	enzyme
TSFM	Ts translation elongation factor, mitochondrial	P43897	0.022	4.8	Cytoplasm	translation regulator
TSG101	tumor susceptibility 101	Q99816	0.77	1.1	Cytoplasm	transcription regulator
TSN	translin	Q15631	0.03	-1.667	Nucleus	other
TST	thiosulfate sulfurtransferase	Q16762	0.83	-1.25	Cytoplasm	enzyme
TSTA3	tissue specific transplantation antigen P35B	Q13630	0.47	-1.111	Plasma Membrane	enzyme
TTC1	tetratricopeptide repeat domain 1	Q99614	0.4	1.5	Cytoplasm	other
TTLL12	tubulin tyrosine ligase like 12	Q14166	0.29	1.3	Cytoplasm	other
TTYH3	tweety family member 3	Q9C0H2	0.31	-1.667	Plasma Membrane	ion channel
TUBA1C	tubulin alpha 1c	Q9BQE3	0.8	1	Cytoplasm	other
TUBB4B	tubulin beta 4B class IVb	P68371	0.028	-1.111	Cytoplasm	other
TUFM	Tu translation elongation factor, mitochondrial	P49411	0.56	-1.111	Cytoplasm	translation regulator
TWF2	twinfilin actin binding protein 2	Q6IBS0	0.57	1.2	Cytoplasm	kinase
TXN	thioredoxin	P10599	0.43	-1.25	Cytoplasm	enzyme
TXNDC5	thioredoxin domain containing 5	Q8NBS9	0.097	-1.25	Cytoplasm	enzyme
TXNDC12	thioredoxin domain containing 12	O95881	0.78	-1.111	Cytoplasm	enzyme
TXNL1	thioredoxin like 1	O43396	0.31	-1.429	Cytoplasm	enzyme
TXNRD1	thioredoxin reductase 1	Q16881	0.65	1.6	Cytoplasm	enzyme
TYMP	thymidine phosphorylase	P19971	0.61	1.2	Extracellular Space	growth factor
TYROBP	transmembrane immune signaling adaptor TYROBP	O43914	0.16	1.5	Plasma Membrane	transmembrane receptor
U2AF2	U2 small nuclear RNA auxiliary factor 2	P26368	0.28	1.3	Nucleus	other
U2AF1/U2AF1L5	U2 small nuclear RNA auxiliary factor 1	Q01081	0.46	-1.667	Nucleus	other
U2SURP	U2 snRNP associated SURP domain containing	O15042	0.95	1	Nucleus	other
UAP1L1	UDP-N-acetylglucosamine pyrophosphorylase 1 like 1	Q3KQV9	0.96	1	Other	other
UBA1	ubiquitin like modifier activating enzyme 1	P22314	0.14	-1.111	Cytoplasm	enzyme
UBA2	ubiquitin like modifier activating enzyme 2	Q9UBT2	0.28	1.6	Cytoplasm	enzyme
UBA3	ubiquitin like modifier activating enzyme 3	Q8TBC4	0.072	-5	Cytoplasm	enzyme
UBA7	ubiquitin like modifier activating enzyme 7	P41226	0.54	1.1	Cytoplasm	enzyme
UBAP2L	ubiquitin associated protein 2 like	Q14157	0.26	-1.25	Nucleus	other
UBE2K	ubiquitin conjugating enzyme E2 K	P61086	0.37	-5	Cytoplasm	transcription regulator
UBE2M	ubiquitin conjugating enzyme E2 M	P61081	0.058	-3.333	Cytoplasm	enzyme
UBE2N	ubiquitin conjugating enzyme E2 N	P61088	0.85	1	Cytoplasm	enzyme
UBE2V1	ubiquitin conjugating enzyme E2 V1	Q13404	0.43	-1.429	Nucleus	transcription regulator
UBE4A	ubiquitination factor E4A	Q14139	0.65	-1.25	Cytoplasm	enzyme
UBQLN1	ubiquilin 1	Q9UMX0	0.31	-1.429	Cytoplasm	other
UBQLN2	ubiquilin 2	Q9UHD9	0.37	-1.111	Nucleus	other
UBQLN4	ubiquilin 4	Q9NRR5	0.96	1	Cytoplasm	other
UBR4	ubiquitin protein ligase E3 component n-recognin 4	Q5T4S7	0.96	1	Nucleus	enzyme
UBTF	upstream binding transcription factor	P17480	0.78	-1.111	Nucleus	transcription regulator
UBXN4	UBX domain protein 4	Q92575	0.55	1.2	Extracellular Space	other
UCHL3	ubiquitin C-terminal hydrolase L3	P15374	0.8	-1.111	Cytoplasm	peptidase
UCHL5	ubiquitin C-terminal hydrolase L5	Q9Y5K5	0.3	-1.25	Cytoplasm	peptidase
UFD1	ubiquitin recognition factor in ER associated degradation 1	Q92890	0.034	-12.5	Cytoplasm	peptidase
UFL1	UFM1 specific ligase 1	O94874	0.4	1.2	Cytoplasm	enzyme
UGDH	UDP-glucose 6-dehydrogenase	O60701	0.7	-1.111	Nucleus	enzyme
UGGT1	UDP-glucose glycoprotein glucosyltransferase 1	Q9NYU2	0.35	1.1	Cytoplasm	enzyme
UGP2	UDP-glucose pyrophosphorylase 2	Q16851	0.37	1.3	Cytoplasm	enzyme
UMPS	uridine monophosphate synthetase	P11172	0.61	1.3	Cytoplasm	enzyme
UNC93B1	unc-93 homolog B1, TLR signaling regulator	Q9H1C4	0.15	1.5	Cytoplasm	other
UPF1	UPF1 RNA helicase and ATPase	Q92900	0.43	1.5	Nucleus	enzyme
UPP1	uridine phosphorylase 1	Q16831	0.074	-1.429	Cytoplasm	enzyme
UQCRB	ubiquinol-cytochrome c reductase binding protein	P14927	0.17	2.3	Cytoplasm	enzyme
UQCRC1	ubiquinol-cytochrome c reductase core protein 1	P31930	0.32	1.3	Cytoplasm	enzyme
UQCRC2	ubiquinol-cytochrome c reductase core protein 2	P22695	0.69	1.1	Cytoplasm	enzyme
UQCRFS1	ubiquinol-cytochrome c reductase, Rieske iron-sulfur polypeptide 1	P47985	0.81	-1.25	Cytoplasm	enzyme
USO1	USO1 vesicle transport factor	O60763	0.86	1	Cytoplasm	other
USP5	ubiquitin specific peptidase 5	P45974	0.31	-1.667	Cytoplasm	peptidase
USP7	ubiquitin specific peptidase 7	Q93009	0.38	3.5	Nucleus	peptidase
USP14	ubiquitin specific peptidase 14	P54578	0.002	-2.5	Cytoplasm	peptidase
USP15	ubiquitin specific peptidase 15	Q9Y4E8	0.17	-11.111	Cytoplasm	peptidase
USP39	ubiquitin specific peptidase 39	Q53GS9	0.23	1.4	Nucleus	peptidase
USP9X	ubiquitin specific peptidase 9 X-linked	Q93008	0.67	-1.429	Plasma Membrane	peptidase
UTRN	utrophin	P46939	0.49	-1.25	Plasma Membrane	transmembrane receptor
VAC14	VAC14 component of PIKFYVE complex	Q08AM6	0.97	1	Cytoplasm	other
VAMP8	vesicle associated membrane protein 8	Q9BV40	0.35	1.6	Plasma Membrane	transporter
VAPA	VAMP associated protein A	Q9P0L0	0.91	1	Plasma Membrane	other
VARS1	valyl-tRNA synthetase 1	P26640	0.17	1.1	Cytoplasm	enzyme
VASP	vasodilator stimulated phosphoprotein	P50552	0.62	1.1	Plasma Membrane	other
VAT1	vesicle amine transport 1	Q99536	0.6	-1.111	Plasma Membrane	transporter
VAV1	vav guanine nucleotide exchange factor 1	P15498	1	1	Nucleus	transcription regulator
VCL	vinculin	P18206	0.46	-1.111	Plasma Membrane	enzyme
VCP	valosin containing protein	P55072	0.28	-1.111	Cytoplasm	enzyme
VDAC1	voltage dependent anion channel 1	P21796	0.15	1.1	Cytoplasm	ion channel
VDAC2	voltage dependent anion channel 2	P45880	0.15	1.3	Cytoplasm	ion channel
VDAC3	voltage dependent anion channel 3	Q9Y277	0.15	1.6	Cytoplasm	ion channel
VIM	vimentin	P08670	0.72	1	Cytoplasm	other
VKORC1L1	vitamin K epoxide reductase complex subunit 1 like 1	Q8N0U8	0.072	4.8	Cytoplasm	enzyme
VPS18	VPS18 core subunit of CORVET and HOPS complexes	Q9P253	0.87	1.1	Cytoplasm	transporter
VPS29	VPS29 retromer complex component	Q9UBQ0	0.077	3.4	Cytoplasm	transporter
VPS35	VPS35 retromer complex component	Q96QK1	0.15	-1.429	Cytoplasm	transporter
VPS36	vacuolar protein sorting 36 homolog	Q86VN1	0.37	9.5	Cytoplasm	other
VPS50	VPS50 subunit of EARP/GARPII complex	Q96JG6	1	1	Cytoplasm	other
VPS13C	vacuolar protein sorting 13 homolog C	Q709C8	0.71	1.2	Cytoplasm	other
VPS26A	VPS26, retromer complex component A	O75436	0.48	1.3	Cytoplasm	transporter
VPS26B	VPS26, retromer complex component B	Q4G0F5	0.22	-2	Cytoplasm	transporter
VPS37B	VPS37B subunit of ESCRT-I	Q9H9H4	0.4	1.5	Cytoplasm	other
VPS4B	vacuolar protein sorting 4 homolog B	O75351	0.41	1.6	Cytoplasm	transporter
VTA1	vesicle trafficking 1	Q9NP79	0.7	1.1	Cytoplasm	other
WARS1	tryptophanyl-tRNA synthetase 1	P23381	0.73	1	Cytoplasm	enzyme
WASF2	WASP family member 2	Q9Y6W5	0.5	-1.25	Plasma Membrane	other
WASHC5	WASH complex subunit 5	Q12768	0.64	1.2	Cytoplasm	other
WBP11	WW domain binding protein 11	Q9Y2W2	0.23	2.1	Nucleus	phosphatase
WDR1	WD repeat domain 1	O75083	0.65	-1.111	Extracellular Space	other
WDR5	WD repeat domain 5	P61964	0.89	-1.25	Nucleus	transcription regulator
WDR26	WD repeat domain 26	Q9H7D7	0.16	2.7	Cytoplasm	other
WDR33	WD repeat domain 33	Q9C0J8	0.6	-1.25	Nucleus	other
WDR36	WD repeat domain 36	Q8NI36	0.16	9.1	Extracellular Space	other
WDR61	WD repeat domain 61	Q9GZS3	0.91	1	Nucleus	other
WDR77	WD repeat domain 77	Q9BQA1	0.074	-3.333	Nucleus	transcription regulator
WDR82	WD repeat domain 82	Q6UXN9	0.8	-1.25	Nucleus	other
WNK1	WNK lysine deficient protein kinase 1	Q9H4A3	0.47	-1.429	Cytoplasm	kinase
WTAP	WT1 associated protein	Q15007	0.3	-1.25	Nucleus	other
XPNPEP1	X-prolyl aminopeptidase 1	Q9NQW7	0.19	1.9	Cytoplasm	peptidase
XPO1	exportin 1	O14980	0.8	1	Nucleus	transporter
XPO7	exportin 7	Q9UIA9	0.6	-1.25	Nucleus	transporter
XPOT	exportin for tRNA	O43592	0.33	-2.5	Nucleus	other
XRCC1	X-ray repair cross complementing 1	P18887	0.92	1	Nucleus	other
XRCC5	X-ray repair cross complementing 5	P13010	0.62	1.1	Nucleus	enzyme
XRCC6	X-ray repair cross complementing 6	P12956	0.32	-1.111	Nucleus	enzyme
XRN2	5'-3' exoribonuclease 2	Q9H0D6	0.77	1.1	Nucleus	enzyme
YARS1	tyrosyl-tRNA synthetase 1	P54577	0.79	1	Cytoplasm	enzyme
YARS2	tyrosyl-tRNA synthetase 2	Q9Y2Z4	0.63	1.3	Cytoplasm	enzyme
YBX1	Y-box binding protein 1	P67809	0.069	-1.25	Nucleus	transcription regulator
YIF1B	Yip1 interacting factor homolog B, membrane trafficking protein	Q5BJH7	0.14	-2.5	Cytoplasm	other
YLPM1	YLP motif containing 1	P49750	0.71	1.1	Nucleus	transcription regulator
YTHDF2	YTH N6-methyladenosine RNA binding protein 2	Q9Y5A9	0.89	-1.111	Cytoplasm	other
[truncated: 12 more rows]

## Sheet: wt Yersinia vs Ctrl
Symbol	Entrez Gene Name	Protein Accession No.	Expr p-value	Expr Fold Change wt Yersinia: Control	Location	Molecule Type	Entrez Gene ID for Human
A2M	alpha-2-macroglobulin	P01023	0.48	1.9	Extracellular Space	transporter	2
AAAS	aladin WD repeat nucleoporin	Q9NRG9	0.066	5.3	Nucleus	other	8086
AAK1	AP2 associated kinase 1	Q2M2I8	0.17	-3.333	Cytoplasm	kinase	22848
AARS1	alanyl-tRNA synthetase 1	P49588	0.48	-1.111	Cytoplasm	enzyme	16
AARS2	alanyl-tRNA synthetase 2, mitochondrial	Q5JTZ9	0.19	1.8	Cytoplasm	enzyme	57505
AASDHPPT	aminoadipate-semialdehyde dehydrogenase-phosphopantetheinyl transferase	Q9NRN7	0.69	1.2	Cytoplasm	enzyme	60496
ABCD1	ATP binding cassette subfamily D member 1	P33897	0.8	1	Plasma Membrane	transporter	215
ABCD3	ATP binding cassette subfamily D member 3	P28288	0.2	1.9	Cytoplasm	transporter	5825
ABCE1	ATP binding cassette subfamily E member 1	P61221	0.84	-1.111	Cytoplasm	transporter	6059
ABHD10	abhydrolase domain containing 10, depalmitoylase	Q9NUJ1	0.49	1.4	Cytoplasm	enzyme	55347
ABHD11	abhydrolase domain containing 11	Q8NFV4	0.37	7.9	Cytoplasm	enzyme	83451
ABHD12	abhydrolase domain containing 12, lysophospholipase	Q8N2K0	0.77	1.2	Plasma Membrane	enzyme	26090
ABHD14B	abhydrolase domain containing 14B	Q96IU4	0.45	-1.667	Cytoplasm	enzyme	84836
ABHD16A	abhydrolase domain containing 16A, phospholipase	O95870	0.096	2.3	Other	other	7920
ABI1	abl interactor 1	Q8IZP0	0.63	-1.429	Cytoplasm	other	10006
ABRAXAS2	abraxas 2, BRISC complex subunit	Q15018	0.54	1.5	Nucleus	other	23172
ACAA1	acetyl-CoA acyltransferase 1	P09110	0.82	1.2	Cytoplasm	enzyme	30
ACAA2	acetyl-CoA acyltransferase 2	P42765	0.41	1.2	Cytoplasm	enzyme	10449
ACAD8	acyl-CoA dehydrogenase family member 8	Q9UKU7	0.0046	4.8	Cytoplasm	enzyme	27034
ACAD9	acyl-CoA dehydrogenase family member 9	Q9H845	0.36	1.3	Cytoplasm	enzyme	28976
ACADM	acyl-CoA dehydrogenase medium chain	P11310	0.086	1.3	Cytoplasm	enzyme	34
ACADS	acyl-CoA dehydrogenase short chain	P16219	0.14	2	Cytoplasm	enzyme	35
ACADVL	acyl-CoA dehydrogenase very long chain	P49748	0.13	1.4	Cytoplasm	enzyme	37
ACAT1	acetyl-CoA acetyltransferase 1	P24752	0.042	1.3	Cytoplasm	enzyme	38
ACAT2	acetyl-CoA acetyltransferase 2	Q9BWD1	0.43	-2.5	Cytoplasm	enzyme	39
ACBD3	acyl-CoA binding domain containing 3	Q9H3P7	0.23	1.5	Cytoplasm	other	64746
ACIN1	apoptotic chromatin condensation inducer 1	Q9UKV3	0.05	2.4	Nucleus	enzyme	22985
ACLY	ATP citrate lyase	P53396	0.5	1.1	Cytoplasm	enzyme	47
ACO1	aconitase 1	P21399	0.29	1.5	Cytoplasm	enzyme	48
ACO2	aconitase 2	Q99798	0.51	1.2	Cytoplasm	enzyme	50
ACOT2	acyl-CoA thioesterase 2	P49753	0.99	1	Cytoplasm	enzyme	10965
ACOT9	acyl-CoA thioesterase 9	Q9Y305	0.51	-1.667	Cytoplasm	enzyme	23597
ACOX1	acyl-CoA oxidase 1	Q15067	0.19	3.8	Cytoplasm	enzyme	51
ACP1	acid phosphatase 1	P24666	0.00089	-1.429	Cytoplasm	phosphatase	52
ACP3	acid phosphatase 3	P15309	0.37	-1.429	Extracellular Space	phosphatase	55
ACSL1	acyl-CoA synthetase long chain family member 1	P33121	0.96	1	Cytoplasm	enzyme	2180
ACSL3	acyl-CoA synthetase long chain family member 3	O95573	0.21	1.5	Cytoplasm	enzyme	2181
ACSL4	acyl-CoA synthetase long chain family member 4	O60488	0.53	1.2	Cytoplasm	enzyme	2182
ACTB	actin beta	P60709	0.27	-2	Cytoplasm	other	60
ACTL6A	actin like 6A	O96019	0.36	1.5	Nucleus	other	86
ACTN1	actinin alpha 1	P12814	0.37	-1.111	Cytoplasm	transcription regulator	87
ACTR2	actin related protein 2	P61160	0.58	-1.111	Plasma Membrane	other	10097
ACTR3	actin related protein 3	P61158	0.047	-1.429	Plasma Membrane	other	10096
ACTR1A	actin related protein 1A	P61163	0.24	-2.5	Cytoplasm	other	10121
ACTR3B	actin related protein 3B	Q9P1U1	0.54	-1.111	Cytoplasm	other	57180
ACY1	aminoacylase 1	Q03154	0.48	2	Cytoplasm	peptidase	95
ADAM8	ADAM metallopeptidase domain 8	P78325	1	1	Plasma Membrane	peptidase	101
ADAM10	ADAM metallopeptidase domain 10	O14672	0.19	1.7	Plasma Membrane	peptidase	102
ADAR	adenosine deaminase RNA specific	P55265	0.37	1.3	Nucleus	enzyme	103
ADGRE5	adhesion G protein-coupled receptor E5	P48960	0.97	1	Plasma Membrane	G-protein coupled receptor	976
ADH5	alcohol dehydrogenase 5 (class III), chi polypeptide	P11766	0.84	1.1	Cytoplasm	enzyme	128
ADK	adenosine kinase	P55263	0.38	1.5	Nucleus	kinase	132
ADPGK	ADP dependent glucokinase	Q9BRR6	0.12	1.5	Plasma Membrane	kinase	83440
ADRM1	adhesion regulating molecule 1	Q16186	0.93	1	Plasma Membrane	other	11047
ADSL	adenylosuccinate lyase	P30566	0.78	1.1	Cytoplasm	enzyme	158
ADSS2	adenylosuccinate synthase 2	P30520	0.23	-2	Cytoplasm	enzyme	159
AFG3L2	AFG3 like matrix AAA peptidase subunit 2	Q9Y4W6	0.78	1.1	Cytoplasm	peptidase	10939
AGA	aspartylglucosaminidase	P20933	0.76	1.2	Cytoplasm	enzyme	175
AGK	acylglycerol kinase	Q53H12	0.55	1.8	Cytoplasm	kinase	55750
AGO2	argonaute RISC catalytic component 2	Q9UKV8	0.12	7.6	Cytoplasm	translation regulator	27161
AGPS	alkylglycerone phosphate synthase	O00116	0.3	1.3	Cytoplasm	enzyme	8540
AGT	angiotensinogen	P01019	0.093	2.7	Extracellular Space	growth factor	183
AHCY	adenosylhomocysteinase	P23526	0.87	1	Cytoplasm	enzyme	191
AHNAK2	AHNAK nucleoprotein 2	Q8IVF2	0.64	1.9	Cytoplasm	other	113146
AHNAK	AHNAK nucleoprotein	Q09666	0.51	1.1	Nucleus	other	79026
AIFM1	apoptosis inducing factor mitochondria associated 1	O95831	0.17	1.4	Cytoplasm	enzyme	9131
AIMP1	aminoacyl tRNA synthetase complex interacting multifunctional protein 1	Q12904	0.79	1.2	Extracellular Space	cytokine	9255
AIMP2	aminoacyl tRNA synthetase complex interacting multifunctional protein 2	Q13155	0.52	1.3	Plasma Membrane	other	7965
AIP	aryl hydrocarbon receptor interacting protein	O00170	0.87	-1.111	Nucleus	transcription regulator	9049
AK1	adenylate kinase 1	P00568	0.63	-1.429	Cytoplasm	kinase	203
AK2	adenylate kinase 2	P54819	0.084	1.2	Cytoplasm	kinase	204
AK3	adenylate kinase 3	Q9UIJ7	0.031	4.4	Cytoplasm	kinase	50808
AKR1A1	aldo-keto reductase family 1 member A1	P14550	0.19	-1.429	Cytoplasm	enzyme	10327
AKR1B1	aldo-keto reductase family 1 member B	P15121	0.14	2.1	Cytoplasm	enzyme	231
AKR7A2	aldo-keto reductase family 7 member A2	O43488	0.92	1	Cytoplasm	enzyme	8574
ALAD	aminolevulinate dehydratase	P13716	0.091	3.5	Cytoplasm	enzyme	210
ALB	albumin	P02768	0.13	1.6	Extracellular Space	transporter	213
ALCAM	activated leukocyte cell adhesion molecule	Q13740	0.074	2.3	Plasma Membrane	other	214
ALDH2	aldehyde dehydrogenase 2 family member	P05091	0.27	1.3	Cytoplasm	enzyme	217
ALDH16A1	aldehyde dehydrogenase 16 family member A1	Q8IZ83	0.71	-1.25	Cytoplasm	enzyme	126133
ALDH18A1	aldehyde dehydrogenase 18 family member A1	P54886	0.37	7.8	Cytoplasm	kinase	5832
ALDH1B1	aldehyde dehydrogenase 1 family member B1	P30837	0.16	2.3	Cytoplasm	enzyme	219
ALDH1L1	aldehyde dehydrogenase 1 family member L1	O75891	0.53	1.6	Cytoplasm	enzyme	10840
ALDH1L2	aldehyde dehydrogenase 1 family member L2	Q3SY69	0.12	2.5	Cytoplasm	enzyme	160428
ALDH5A1	aldehyde dehydrogenase 5 family member A1	P51649	0.091	3.5	Cytoplasm	enzyme	7915
ALDH6A1	aldehyde dehydrogenase 6 family member A1	Q02252	0.4	1.9	Cytoplasm	enzyme	4329
ALDH9A1	aldehyde dehydrogenase 9 family member A1	P49189	0.64	1.2	Cytoplasm	enzyme	223
ALDOA	aldolase, fructose-bisphosphate A	P04075	0.24	-1.667	Cytoplasm	enzyme	226
ALDOC	aldolase, fructose-bisphosphate C	P09972	0.23	-1.667	Cytoplasm	enzyme	230
ALOX5AP	arachidonate 5-lipoxygenase activating protein	P20292	0.99	1	Plasma Membrane	other	241
ALYREF	Aly/REF export factor	Q86V81	0.51	1.2	Nucleus	transcription regulator	10189
AMPD2	adenosine monophosphate deaminase 2	Q01433	0.18	-11.111	Cytoplasm	enzyme	271
AMPD3	adenosine monophosphate deaminase 3	Q01432	0.99	1	Cytoplasm	enzyme	272
ANK2	ankyrin 2	Q01484	0.37	5.8	Plasma Membrane	other	287
ANKH	ANKH inorganic pyrophosphate transport regulator	Q9HCJ1	0.37	7.9	Plasma Membrane	transporter	56172
ANO6	anoctamin 6	Q4KMQ2	0.57	1.6	Plasma Membrane	ion channel	196527
ANP32A	acidic nuclear phosphoprotein 32 family member A	P39687	0.86	1	Other	other	8125
ANP32B	acidic nuclear phosphoprotein 32 family member B	Q92688	0.24	2.1	Nucleus	other	10541
ANP32E	acidic nuclear phosphoprotein 32 family member E	Q9BTT0	0.14	-1.429	Nucleus	other	81611
ANPEP	alanyl aminopeptidase, membrane	P15144	0.065	1.3	Plasma Membrane	peptidase	290
ANXA1	annexin A1	P04083	0.47	-1.111	Plasma Membrane	enzyme
ANXA2	annexin A2	P07355	0.62	1.2	Plasma Membrane	other
ANXA4	annexin A4	P09525	0.97	1	Plasma Membrane	other
ANXA5	annexin A5	P08758	0.21	-1.25	Plasma Membrane	transporter
ANXA6	annexin A6	P08133	0.17	1.6	Plasma Membrane	ion channel
ANXA7	annexin A7	P20073	0.21	15	Plasma Membrane	ion channel
ANXA11	annexin A11	P50995	0.33	1.3	Nucleus	other
AP1B1	adaptor related protein complex 1 subunit beta 1	Q10567	0.81	-1.111	Cytoplasm	other
AP1M1	adaptor related protein complex 1 subunit mu 1	Q9BXS5	0.0001	-25	Cytoplasm	transporter
AP2A1	adaptor related protein complex 2 subunit alpha 1	O95782	0.26	1.7	Cytoplasm	transporter
AP2A2	adaptor related protein complex 2 subunit alpha 2	O94973	0.16	1.9	Cytoplasm	transporter
AP2M1	adaptor related protein complex 2 subunit mu 1	Q96CW1	0.83	-1.111	Cytoplasm	other
AP3B1	adaptor related protein complex 3 subunit beta 1	O00203	0.36	1.5	Plasma Membrane	transporter
AP3D1	adaptor related protein complex 3 subunit delta 1	O14617	0.81	-1.25	Cytoplasm	other
AP3M1	adaptor related protein complex 3 subunit mu 1	Q9Y2T2	0.63	-1.429	Cytoplasm	transporter
APBB1IP	amyloid beta precursor protein binding family B member 1 interacting protein	Q7Z5R6	0.11	1.8	Cytoplasm	other
APEH	acylaminoacyl-peptide hydrolase	P13798	0.78	-1.111	Cytoplasm	peptidase
APEX1	apurinic/apyrimidinic endodeoxyribonuclease 1	P27695	0.011	-1.429	Nucleus	enzyme
API5	apoptosis inhibitor 5	Q9BZZ5	0.63	1.3	Cytoplasm	other
APMAP	adipocyte plasma membrane associated protein	Q9HDC9	0.003	1.8	Plasma Membrane	enzyme
APOBR	apolipoprotein B receptor	Q0VD83	0.23	1.2	Plasma Membrane	transmembrane receptor
APOE	apolipoprotein E	P02649	0.016	2.2	Extracellular Space	transporter
APOOL	apolipoprotein O like	Q6UXV4	0.37	12	Extracellular Space	other
APPL1	adaptor protein, phosphotyrosine interacting with PH domain and leucine zipper 1	Q9UKG1	0.64	1.9	Cytoplasm	other
APRT	adenine phosphoribosyltransferase	P07741	0.84	-1.111	Cytoplasm	enzyme
ARAP1	ArfGAP with RhoGAP domain, ankyrin repeat and PH domain 1	Q96P48	0.053	4	Cytoplasm	other
ARCN1	archain 1	P48444	0.93	1	Cytoplasm	other
ARF1	ADP ribosylation factor 1	P84077	0.09	1.4	Cytoplasm	enzyme
ARF4	ADP ribosylation factor 4	P18085	0.97	1	Cytoplasm	enzyme
ARF5	ADP ribosylation factor 5	P84085	0.62	-1.667	Cytoplasm	enzyme
ARF6	ADP ribosylation factor 6	P62330	0.97	1	Plasma Membrane	transporter
ARHGAP1	Rho GTPase activating protein 1	Q07960	0.067	-3.333	Cytoplasm	other
ARHGAP4	Rho GTPase activating protein 4	P98171	0.43	1.5	Cytoplasm	other
ARHGAP18	Rho GTPase activating protein 18	Q8N392	0.7	-1.25	Cytoplasm	other
ARHGAP30	Rho GTPase activating protein 30	Q7Z6I6	0.96	1.1	Cytoplasm	other
ARHGAP45	Rho GTPase activating protein 45	Q92619	0.63	-1.111	Cytoplasm	transporter
ARHGDIA	Rho GDP dissociation inhibitor alpha	P52565	0.32	-1.667	Cytoplasm	other
ARHGDIB	Rho GDP dissociation inhibitor beta	P52566	0.08	-1.667	Cytoplasm	enzyme
ARHGEF1	Rho guanine nucleotide exchange factor 1	Q92888	0.64	-1.429	Cytoplasm	other
ARHGEF2	Rho/Rac guanine nucleotide exchange factor 2	Q92974	0.56	1.1	Cytoplasm	other
ARHGEF6	Rac/Cdc42 guanine nucleotide exchange factor 6	Q15052	0.68	-1.25	Cytoplasm	other
ARL6IP5	ADP ribosylation factor like GTPase 6 interacting protein 5	O75915	0.35	1.3	Cytoplasm	other
ARL8B	ADP ribosylation factor like GTPase 8B	Q9NVJ2	0.56	1.3	Plasma Membrane	enzyme
ARMC8	armadillo repeat containing 8	Q8IUR7	0.98	1	Nucleus	other
ARPC2	actin related protein 2/3 complex subunit 2	O15144	0.078	-1.429	Cytoplasm	other
ARPC3	actin related protein 2/3 complex subunit 3	O15145	0.018	-1.667	Cytoplasm	other
ARPC4	actin related protein 2/3 complex subunit 4	P59998	0.79	-1.111	Cytoplasm	other
ARPC5	actin related protein 2/3 complex subunit 5	O15511	0.088	-2	Cytoplasm	other
ARPC1B	actin related protein 2/3 complex subunit 1B	O15143	0.27	1	Cytoplasm	other
ARPC5L	actin related protein 2/3 complex subunit 5 like	Q9BPX5	0.077	-1.429	Cytoplasm	other
ARRB1	arrestin beta 1	P49407	0.48	-1.111	Cytoplasm	transcription regulator
ARRB2	arrestin beta 2	P32121	0.35	2.7	Cytoplasm	other
ASAH1	N-acylsphingosine amidohydrolase 1	Q13510	1	1	Cytoplasm	enzyme
ASS1	argininosuccinate synthase 1	P00966	0.54	-1.111	Cytoplasm	enzyme
ATAD3A	ATPase family AAA domain containing 3A	Q9NVI7	0.069	-50	Cytoplasm	other
ATG3	autophagy related 3	Q9NT62	0.6	-1.25	Cytoplasm	enzyme
ATG7	autophagy related 7	O95352	0.51	1.4	Cytoplasm	enzyme
ATIC	5-aminoimidazole-4-carboxamide ribonucleotide formyltransferase/IMP cyclohydrolase	P31939	0.26	-1.25	Cytoplasm	enzyme
ATL3	atlastin GTPase 3	Q6DD88	0.099	1.8	Cytoplasm	other
ATP12A	ATPase H+/K+ transporting non-gastric alpha2 subunit	P54707	0.33	-3.333	Plasma Membrane	transporter
ATP13A1	ATPase 13A1	Q9HD20	0.17	2.5	Extracellular Space	transporter
ATP1A1	ATPase Na+/K+ transporting subunit alpha 1	P05023	0.19	1.2	Plasma Membrane	transporter
ATP1B3	ATPase Na+/K+ transporting subunit beta 3	P54709	0.48	1.7	Plasma Membrane	transporter
ATP2A2	ATPase sarcoplasmic/endoplasmic reticulum Ca2+ transporting 2	P16615	0.14	1.4	Cytoplasm	transporter
ATP2B1	ATPase plasma membrane Ca2+ transporting 1	P20020	0.14	2	Plasma Membrane	transporter
ATP5F1A	ATP synthase F1 subunit alpha	P25705	0.65	-1.111	Cytoplasm	transporter
ATP5F1B	ATP synthase F1 subunit beta	P06576	0.48	-1.111	Cytoplasm	transporter
ATP5F1C	ATP synthase F1 subunit gamma	P36542	0.19	1.2	Cytoplasm	transporter
ATP5F1D	ATP synthase F1 subunit delta	P30049	0.99	1	Cytoplasm	transporter
ATP5MD	ATP synthase membrane subunit DAPIT	Q96IX5	0.62	1.3	Cytoplasm	other
ATP5ME	ATP synthase membrane subunit e	P56385	0.12	7.6	Cytoplasm	transporter
ATP5MF	ATP synthase membrane subunit f	P56134	0.44	1.5	Cytoplasm	transporter
ATP5MG	ATP synthase membrane subunit g	O75964	0.064	1.6	Cytoplasm	enzyme
ATP5PB	ATP synthase peripheral stalk-membrane subunit b	P24539	0.095	2.1	Cytoplasm	transporter
ATP5PD	ATP synthase peripheral stalk subunit d	O75947	0.47	-1.111	Cytoplasm	enzyme
ATP5PO	ATP synthase peripheral stalk subunit OSCP	P48047	0.53	1.1	Cytoplasm	transporter
ATP6V0A1	ATPase H+ transporting V0 subunit a1	Q93050	0.34	4.5	Cytoplasm	transporter
ATP6V0D1	ATPase H+ transporting V0 subunit d1	P61421	0.021	1.9	Cytoplasm	transporter
ATP6V1A	ATPase H+ transporting V1 subunit A	P38606	0.96	1	Plasma Membrane	transporter
ATP6V1B2	ATPase H+ transporting V1 subunit B2	P21281	0.0058	-1.667	Cytoplasm	transporter
ATP6V1C1	ATPase H+ transporting V1 subunit C1	P21283	0.11	1.4	Cytoplasm	transporter
ATP6V1D	ATPase H+ transporting V1 subunit D	Q9Y5K8	0.19	2.2	Cytoplasm	transporter
ATP6V1E1	ATPase H+ transporting V1 subunit E1	P36543	0.97	1	Cytoplasm	transporter
ATP6V1G1	ATPase H+ transporting V1 subunit G1	O75348	0.36	-2	Cytoplasm	transporter
ATP6V1H	ATPase H+ transporting V1 subunit H	Q9UI12	0.37	-1.667	Cytoplasm	transporter
ATXN10	ataxin 10	Q9UBB4	0.52	1.3	Cytoplasm	other
ATXN2L	ataxin 2 like	Q8WWM7	0.19	2.1	Nucleus	other
B2M	beta-2-microglobulin	P61769	0.55	-2	Plasma Membrane	transmembrane receptor
B3GAT3	beta-1,3-glucuronyltransferase 3	O94766	0.7	1.7	Cytoplasm	enzyme
BAG6	BAG cochaperone 6	P46379	0.58	1.3	Nucleus	enzyme
BASP1	brain abundant membrane attached signal protein 1	P80723	0.032	-1.429	Nucleus	transcription regulator
BAX	BCL2 associated X, apoptosis regulator	Q07812	0.84	1.2	Cytoplasm	transporter
BAZ1B	bromodomain adjacent to zinc finger domain 1B	Q9UIG0	0.37	-5	Nucleus	transcription regulator
BAZ2B	bromodomain adjacent to zinc finger domain 2B	Q9UIF8	0.37	-10	Extracellular Space	other
BCAP31	B cell receptor associated protein 31	P51572	0.53	1.1	Cytoplasm	transporter
BCAS2	BCAS2 pre-mRNA processing factor	O75934	0.97	1	Nucleus	other
BCAT1	branched chain amino acid transaminase 1	P54687	0.97	1	Cytoplasm	enzyme
BCKDHA	branched chain keto acid dehydrogenase E1 subunit alpha	P12694	0.25	1.7	Cytoplasm	enzyme
BCL2L13	BCL2 like 13	Q9BXK5	0.14	2	Cytoplasm	other
BCLAF1	BCL2 associated transcription factor 1	Q9NYF8	0.38	1.4	Nucleus	transcription regulator
BID	BH3 interacting domain death agonist	P55957	0.012	-1.667	Cytoplasm	other
BIN2	bridging integrator 2	Q9UBW5	0.46	1.6	Plasma Membrane	other
BLM	BLM RecQ like helicase	P54132	0.64	1.9	Nucleus	enzyme
BLMH	bleomycin hydrolase	Q13867	0.29	-2	Cytoplasm	peptidase
BLVRA	biliverdin reductase A	P53004	0.99	1	Cytoplasm	enzyme
BOD1L1	biorientation of chromosomes in cell division 1 like 1	Q8NFC6	0.37	-10	Nucleus	other
BPNT1	3'(2'), 5'-bisphosphate nucleotidase 1	O95861	0.077	-1.667	Nucleus	phosphatase
BRI3BP	BRI3 binding protein	Q8WY22	0.05	-1.25	Extracellular Space	other
BROX	BRO1 domain and CAAX motif containing	Q5VW32	0.53	-1.111	Cytoplasm	other
BSG	basigin (Ok blood group)	P35613	0.79	1.1	Plasma Membrane	transporter
BST1	bone marrow stromal cell antigen 1	Q10588	0.19	1.8	Plasma Membrane	enzyme
BTF3L4	basic transcription factor 3 like 4	Q96K17	0.35	-2	Other	other
BUB3	BUB3 mitotic checkpoint protein	O43684	0.91	1	Nucleus	other
BZW1	basic leucine zipper and W2 domains 1	Q7L1Q6	0.23	3.6	Cytoplasm	translation regulator
C1QBP	complement C1q binding protein	Q07021	0.34	-5	Cytoplasm	transcription regulator
CA2	carbonic anhydrase 2	P00918	0.26	-1.667	Cytoplasm	enzyme
CAB39	calcium binding protein 39	Q9Y376	0.68	1.2	Cytoplasm	enzyme
CAB39L	calcium binding protein 39 like	Q9H9S4	0.96	1.1	Cytoplasm	kinase
CACNG8	calcium voltage-gated channel auxiliary subunit gamma 8	Q8WXS5	0.37	-10	Plasma Membrane	ion channel
CACYBP	calcyclin binding protein	Q9HB71	0.0076	-1.25	Nucleus	other
CAD	carbamoyl-phosphate synthetase 2, aspartate transcarbamylase, and dihydroorotase	P27708	0.85	1.1	Cytoplasm	enzyme
CADM1	cell adhesion molecule 1	Q9BY67	0.83	1.1	Plasma Membrane	other
CALM1 (includes others)	calmodulin 1	P0DP25	0.079	-1.429	Cytoplasm	other
CALR	calreticulin	P27797	0.3	-1.429	Cytoplasm	transcription regulator
CALU	calumenin	O43852	0.94	1	Cytoplasm	other
CAMK1	calcium/calmodulin dependent protein kinase I	Q14012	0.56	-1.429	Cytoplasm	kinase
CAMK2D	calcium/calmodulin dependent protein kinase II delta	Q13557	0.77	1.1	Cytoplasm	kinase
CAND1	cullin associated and neddylation dissociated 1	Q86VP6	0.34	1.3	Cytoplasm	transcription regulator
CANX	calnexin	P27824	0.57	-1.111	Cytoplasm	other
CAP1	cyclase associated actin cytoskeleton regulatory protein 1	Q01518	0.32	-2	Plasma Membrane	other
CAPG	capping actin protein, gelsolin like	P40121	0.24	-1.429	Nucleus	other
CAPN1	calpain 1	P07384	0.17	1.6	Cytoplasm	peptidase
CAPN2	calpain 2	P17655	0.34	-1.429	Cytoplasm	peptidase
CAPNS1	calpain small subunit 1	P04632	0.45	1.1	Cytoplasm	peptidase
CAPRIN1	cell cycle associated protein 1	Q14444	0.37	1.3	Plasma Membrane	other
CAPZA1	capping actin protein of muscle Z-line subunit alpha 1	P52907	0.02	-1.667	Cytoplasm	other
CAPZA2	capping actin protein of muscle Z-line subunit alpha 2	P47755	0.12	-1.429	Cytoplasm	other
CAPZB	capping actin protein of muscle Z-line subunit beta	P47756	0.1	-1.25	Cytoplasm	other
CARD9	caspase recruitment domain family member 9	Q9H257	0.75	-1.429	Cytoplasm	other
CARS1	cysteinyl-tRNA synthetase 1	P49589	0.24	-2.5	Cytoplasm	enzyme
CARS2	cysteinyl-tRNA synthetase 2, mitochondrial	Q9HA77	0.48	1.9	Cytoplasm	enzyme
CAST	calpastatin	P20810	0.62	1.5	Cytoplasm	peptidase
CAT	catalase	P04040	0.045	-1.111	Cytoplasm	enzyme
CBL	Cbl proto-oncogene	P22681	0.85	-1.111	Nucleus	transcription regulator
CBR1	carbonyl reductase 1	P16152	0.13	-1.667	Cytoplasm	enzyme
CBR3	carbonyl reductase 3	O75828	0.84	1.1	Cytoplasm	enzyme
CBX3	chromobox 3	Q13185	0.24	2.5	Nucleus	transcription regulator
CCAR1	cell division cycle and apoptosis regulator 1	Q8IX12	0.63	1.2	Nucleus	transcription regulator
CCAR2	cell cycle and apoptosis regulator 2	Q8N163	0.037	1.3	Cytoplasm	peptidase
CCDC47	coiled-coil domain containing 47	Q96A33	0.39	2.5	Extracellular Space	other
CCDC134	coiled-coil domain containing 134	Q9H6E4	0.48	1.9	Other	other
CCNK	cyclin K	O75909	0.68	-1.667	Nucleus	kinase
CCT2	chaperonin containing TCP1 subunit 2	P78371	0.33	-1.111	Cytoplasm	kinase
CCT3	chaperonin containing TCP1 subunit 3	P49368	0.073	-1.25	Cytoplasm	other
CCT4	chaperonin containing TCP1 subunit 4	P50991	0.015	-1.25	Cytoplasm	other
CCT5	chaperonin containing TCP1 subunit 5	P48643	0.92	1	Cytoplasm	other
CCT7	chaperonin containing TCP1 subunit 7	Q99832	0.2	-1.111	Cytoplasm	other
CCT8	chaperonin containing TCP1 subunit 8	P50990	0.094	-1.111	Cytoplasm	enzyme
CCT6A	chaperonin containing TCP1 subunit 6A	P40227	0.16	-1.429	Cytoplasm	other
CD14	CD14 molecule	P08571	0.9	1.1	Plasma Membrane	transmembrane receptor
CD33	CD33 molecule	P20138	0.76	1.5	Plasma Membrane	other
CD36	CD36 molecule	P16671	0.07	1.4	Plasma Membrane	transmembrane receptor
CD44	CD44 molecule (Indian blood group)	P16070	0.06	1.7	Plasma Membrane	other
CD63	CD63 molecule	P08962	0.0035	1.4	Plasma Membrane	other
CD68	CD68 molecule	P34810	0.14	-1.667	Plasma Membrane	other
CD81	CD81 molecule	P60033	0.37	-1.667	Plasma Membrane	other
CD109	CD109 molecule	Q6YHK3	0.036	5.7	Plasma Membrane	other
CD276	CD276 molecule	Q5ZPR3	0.013	-2.5	Plasma Membrane	other
CDC37	cell division cycle 37, HSP90 cochaperone	Q16543	0.026	-1.429	Cytoplasm	other
CDC42	cell division cycle 42	P60953	0.23	-1.429	Cytoplasm	enzyme
CDC73	cell division cycle 73	Q6P1J9	0.94	-1.111	Nucleus	other
CDC5L	cell division cycle 5 like	Q99459	0.056	2.8	Nucleus	transcription regulator
CDIPT	CDP-diacylglycerol--inositol 3-phosphatidyltransferase	O14735	0.48	1.9	Cytoplasm	enzyme
CDK4	cyclin dependent kinase 4	P11802	1	1	Nucleus	kinase
CDK5	cyclin dependent kinase 5	Q00535	0.91	1.1	Nucleus	kinase
CDK6	cyclin dependent kinase 6	Q00534	0.56	-1.429	Nucleus	kinase
CDK13	cyclin dependent kinase 13	Q14004	0.36	-3.333	Nucleus	kinase
CDK5RAP3	CDK5 regulatory subunit associated protein 3	Q96JB5	0.81	1.2	Nucleus	other
CDKN2AIP	CDKN2A interacting protein	Q9NXV6	0.46	1.2	Nucleus	transcription regulator
CDKN2C	cyclin dependent kinase inhibitor 2C	P42773	0.76	1.2	Nucleus	transcription regulator
CDV3	CDV3 homolog	Q9UKY7	0.35	-1.25	Cytoplasm	other
CELF1	CUGBP Elav-like family member 1	Q92879	0.37	5.2	Cytoplasm	translation regulator
CELF2	CUGBP Elav-like family member 2	O95319	0.42	1.5	Nucleus	other
CEP170	centrosomal protein 170	Q5SW79	0.97	1	Nucleus	other
CES1	carboxylesterase 1	P23141	0.79	1	Cytoplasm	enzyme
CES1P1	carboxylesterase 1 pseudogene 1	Q9UKY3	0.99	1	Cytoplasm	other
CFL1	cofilin 1	P23528	0.34	-1.667	Nucleus	other
CHCHD3	coiled-coil-helix-coiled-coil-helix domain containing 3	Q9NX63	0.65	1.1	Cytoplasm	transcription regulator
CHD3	chromodomain helicase DNA binding protein 3	Q12873	0.25	6.6	Nucleus	enzyme
CHD4	chromodomain helicase DNA binding protein 4	Q14839	0.014	13	Nucleus	enzyme
CHI3L1	chitinase 3 like 1	P36222	0.44	-1.111	Extracellular Space	enzyme
CHID1	chitinase domain containing 1	Q9BWS9	0.44	1.5	Extracellular Space	other
CHMP5	charged multivesicular body protein 5	Q9NZZ3	0.44	1.3	Cytoplasm	other
CHMP6	charged multivesicular body protein 6	Q96FZ7	0.17	2	Cytoplasm	other
CHMP2A	charged multivesicular body protein 2A	O43633	0.29	2.2	Cytoplasm	other
CHMP4B	charged multivesicular body protein 4B	Q9H444	0.47	-1.25	Cytoplasm	other
CHORDC1	cysteine and histidine rich domain containing 1	Q9UHD1	0.68	-1.25	Other	other
CIAO2A	cytosolic iron-sulfur assembly component 2A	Q9H5X1	1	1	Extracellular Space	other
CKAP4	cytoskeleton associated protein 4	Q07065	0.67	1.1	Cytoplasm	other
CKAP5	cytoskeleton associated protein 5	Q14008	0.77	1.4	Nucleus	transcription regulator
CKB	creatine kinase B	P12277	0.35	-5	Cytoplasm	kinase
CLIC1	chloride intracellular channel 1	O00299	0.32	-1.667	Nucleus	ion channel
CLIC4	chloride intracellular channel 4	Q9Y696	0.99	1	Plasma Membrane	ion channel
CLIC5	chloride intracellular channel 5	Q9NZA1	0.43	-2.5	Cytoplasm	ion channel
CLINT1	clathrin interactor 1	Q14677	0.54	-1.25	Cytoplasm	other
CLPB	caseinolytic mitochondrial matrix peptidase chaperone subunit B	Q9H078	0.96	-1.111	Nucleus	transcription regulator
CLPP	caseinolytic mitochondrial matrix peptidase proteolytic subunit	Q16740	0.16	1.8	Cytoplasm	peptidase
CLPTM1	CLPTM1 regulator of GABA type A receptor forward trafficking	O96005	0.15	2	Plasma Membrane	other
CLPX	caseinolytic mitochondrial matrix peptidase chaperone subunit X	O76031	0.27	3.4	Cytoplasm	enzyme
CLTA	clathrin light chain A	P09496	0.055	-3.333	Plasma Membrane	other
CLTB	clathrin light chain B	P09497	0.97	1	Plasma Membrane	other
CLTC	clathrin heavy chain	Q00610	0.9	1	Plasma Membrane	other
CMAS	cytidine monophosphate N-acetylneuraminic acid synthetase	Q8NFW8	0.78	1.1	Nucleus	enzyme
CMPK1	cytidine/uridine monophosphate kinase 1	P30085	0.85	1	Nucleus	kinase
CNBP	CCHC-type zinc finger nucleic acid binding protein	P62633	0.37	-12.5	Nucleus	transcription regulator
CNDP2	carnosine dipeptidase 2	Q96KP4	0.98	1	Cytoplasm	peptidase
CNN2	calponin 2	Q99439	0.53	1.2	Cytoplasm	other
CNOT1	CCR4-NOT transcription complex subunit 1	A5YKK6	0.13	1.7	Cytoplasm	other
CNP	2',3'-cyclic nucleotide 3' phosphodiesterase	P09543	0.23	-2	Cytoplasm	enzyme
CNPY2	canopy FGF signaling regulator 2	Q9Y2B0	0.49	1.3	Plasma Membrane	other
CNPY3	canopy FGF signaling regulator 3	Q9BT09	0.1	1.3	Cytoplasm	other
COL1A2	collagen type I alpha 2 chain	P08123	0.37	7.9	Extracellular Space	other
COL27A1	collagen type XXVII alpha 1 chain	Q8IZC6	0.94	1	Extracellular Space	other
COL2A1	collagen type II alpha 1 chain	P02458	0.17	-11.111	Extracellular Space	other
COL6A1	collagen type VI alpha 1 chain	P12109	0.35	1.1	Extracellular Space	other
COLGALT1	collagen beta(1-O)galactosyltransferase 1	Q8NBJ5	0.91	1	Cytoplasm	enzyme
COMT	catechol-O-methyltransferase	P21964	0.37	-1.429	Cytoplasm	enzyme
COPA	COPI coat complex subunit alpha	P53621	0.99	1	Cytoplasm	transporter
COPB1	COPI coat complex subunit beta 1	P53618	0.84	-1.111	Cytoplasm	transporter
COPB2	COPI coat complex subunit beta 2	P35606	0.95	1	Cytoplasm	transporter
COPE	COPI coat complex subunit epsilon	O14579	0.52	-1.25	Cytoplasm	transporter
COPG1	COPI coat complex subunit gamma 1	Q9Y678	0.43	-1.429	Cytoplasm	transporter
COPS2	COP9 signalosome subunit 2	P61201	0.37	-10	Cytoplasm	other
COPS3	COP9 signalosome subunit 3	Q9UNS2	1	1	Cytoplasm	other
COPS4	COP9 signalosome subunit 4	Q9BT78	0.41	1.6	Cytoplasm	peptidase
COPS5	COP9 signalosome subunit 5	Q92905	0.73	1.2	Nucleus	transcription regulator
COPS6	COP9 signalosome subunit 6	Q7L5N1	0.73	-1.429	Nucleus	other
COPZ1	COPI coat complex subunit zeta 1	P61923	0.76	1	Cytoplasm	transporter
COQ5	coenzyme Q5, methyltransferase	Q5HYK3	0.37	7.9	Cytoplasm	enzyme
COQ9	coenzyme Q9	O75208	0.8	1.2	Cytoplasm	other
COQ8A	coenzyme Q8A	Q8NI60	0.39	1.7	Cytoplasm	kinase
CORO1A	coronin 1A	P31146	0.25	-1.25	Cytoplasm	other
CORO1B	coronin 1B	Q9BR76	0.84	-1.111	Cytoplasm	other
CORO1C	coronin 1C	Q9ULV4	0.28	-1.25	Cytoplasm	other
CORO7/CORO7-PAM16	coronin 7	P57737	0.25	-1.667	Cytoplasm	other
COTL1	coactosin like F-actin binding protein 1	Q14019	0.24	-1.667	Cytoplasm	other
COX17	cytochrome c oxidase copper chaperone COX17	Q14061	0.51	-2	Cytoplasm	enzyme
COX20	cytochrome c oxidase assembly factor COX20	Q5RI15	0.5	1.5	Cytoplasm	other
COX4I1	cytochrome c oxidase subunit 4I1	P13073	0.063	1.3	Cytoplasm	enzyme
COX5A	cytochrome c oxidase subunit 5A	P20674	0.15	2.4	Cytoplasm	enzyme
COX5B	cytochrome c oxidase subunit 5B	P10606	0.11	3.1	Cytoplasm	enzyme
COX7A2	cytochrome c oxidase subunit 7A2	P14406	0.91	1	Cytoplasm	enzyme
CPM	carboxypeptidase M	P14384	0.053	2.4	Plasma Membrane	peptidase
CPNE1	copine 1	Q99829	0.69	-1.25	Nucleus	transporter
CPNE2	copine 2	Q96FN4	0.38	2.4	Cytoplasm	other
CPNE5	copine 5	Q9HCH3	0.21	2.3	Plasma Membrane	other
CPOX	coproporphyrinogen oxidase	P36551	0.12	3.2	Cytoplasm	enzyme
CPPED1	calcineurin like phosphoesterase domain containing 1	Q9BRF8	0.26	-1.429	Cytoplasm	enzyme
CPQ	carboxypeptidase Q	Q9Y646	0.12	7.5	Extracellular Space	peptidase
CPSF1	cleavage and polyadenylation specific factor 1	Q10570	0.8	-1.111	Nucleus	other
CPSF2	cleavage and polyadenylation specific factor 2	Q9P2I0	0.7	1.5	Nucleus	other
CPSF3	cleavage and polyadenylation specific factor 3	Q9UKF6	0.013	2.9	Nucleus	enzyme
CPSF4	cleavage and polyadenylation specific factor 4	O95639	0.17	11	Nucleus	other
CPSF6	cleavage and polyadenylation specific factor 6	Q16630	0.44	-1.111	Nucleus	other
CPSF7	cleavage and polyadenylation specific factor 7	Q8N684	0.079	2.9	Nucleus	other
CPT2	carnitine palmitoyltransferase 2	P23786	0.21	1.4	Cytoplasm	enzyme
CPT1A	carnitine palmitoyltransferase 1A	P50416	0.65	1.3	Cytoplasm	enzyme
CPVL	carboxypeptidase vitellogenic like	Q9H3G5	0.18	6.3	Cytoplasm	peptidase
CRKL	CRK like proto-oncogene, adaptor protein	P46109	0.97	1	Cytoplasm	kinase
CRTAP	cartilage associated protein	O75718	0.78	-1.111	Extracellular Space	other
CS	citrate synthase	O75390	0.018	1.4	Cytoplasm	enzyme
CSDE1	cold shock domain containing E1	O75534	0.3	1.9	Cytoplasm	enzyme
CSE1L	chromosome segregation 1 like	P55060	0.76	-1.25	Nucleus	transporter
CSK	C-terminal Src kinase	P41240	0.93	1	Cytoplasm	kinase
CSNK2A3	casein kinase 2 alpha 3	Q8NEV1	0.8	1.3	Other	other
CSNK2B	casein kinase 2 beta	P67870	0.99	1	Cytoplasm	kinase
CSRP1	cysteine and glycine rich protein 1	P21291	0.68	-1.111	Nucleus	other
CSTA	cystatin A	P01040	0.49	-1.25	Cytoplasm	other
CSTB	cystatin B	P04080	0.29	-1.111	Cytoplasm	peptidase
CSTF1	cleavage stimulation factor subunit 1	Q05048	0.51	-2	Nucleus	other
CSTF2	cleavage stimulation factor subunit 2	P33240	0.39	1.4	Nucleus	other
CSTF3	cleavage stimulation factor subunit 3	Q12996	0.45	3	Nucleus	other
CSTF2T	cleavage stimulation factor subunit 2 tau variant	Q9H0L4	0.96	1	Nucleus	other
CTBP1	C-terminal binding protein 1	Q13363	0.63	1.3	Nucleus	enzyme
CTNNBL1	catenin beta like 1	Q8WYA6	0.24	1.4	Nucleus	other
CTPS1	CTP synthase 1	P17812	0.3	-1.111	Nucleus	enzyme
CTSA	cathepsin A	P10619	0.64	1.1	Cytoplasm	peptidase
CTSB	cathepsin B	P07858	0.29	-1.111	Cytoplasm	peptidase
CTSC	cathepsin C	P53634	0.67	1.2	Cytoplasm	peptidase
CTSD	cathepsin D	P07339	0.24	-1.429	Cytoplasm	peptidase
CTSL	cathepsin L	P07711	0.6	1.2	Cytoplasm	peptidase
CTSS	cathepsin S	P25774	0.44	-1.25	Cytoplasm	peptidase
CTSZ	cathepsin Z	Q9UBR2	0.42	1.1	Cytoplasm	peptidase
CUL4B	cullin 4B	Q13620	0.5	1.6	Nucleus	other
CYB5B	cytochrome b5 type B	O43169	0.37	-5	Cytoplasm	enzyme
CYB5R1	cytochrome b5 reductase 1	Q9UHQ9	0.026	3.4	Cytoplasm	enzyme
CYB5R3	cytochrome b5 reductase 3	P00387	0.095	1.2	Cytoplasm	enzyme
CYBA	cytochrome b-245 alpha chain	P13498	0.7	1.1	Cytoplasm	enzyme
CYBB	cytochrome b-245 beta chain	P04839	0.64	-1.667	Cytoplasm	enzyme
CYC1	cytochrome c1	P08574	0.95	1	Cytoplasm	enzyme
CYCS	cytochrome c, somatic	P99999	0.073	-1.429	Cytoplasm	transporter
CYFIP1	cytoplasmic FMR1 interacting protein 1	Q7L576	0.71	1.1	Cytoplasm	translation regulator
CYP2S1	cytochrome P450 family 2 subfamily S member 1	Q96SQ9	0.13	1.9	Cytoplasm	enzyme
CYP51A1	cytochrome P450 family 51 subfamily A member 1	Q16850	1	1	Cytoplasm	enzyme
CYRIB	CYFIP related Rac1 interactor B	Q9NUQ9	0.0053	-1.667	Extracellular Space	other
CYTH4	cytohesin 4	Q9UIA0	0.78	1.2	Cytoplasm	other
DAB2	DAB adaptor protein 2	P98082	0.77	-1.25	Plasma Membrane	other
DAD1	defender against cell death 1	P61803	0.95	1	Cytoplasm	other
DAP3	death associated protein 3	P51398	0.64	1.9	Cytoplasm	other
DARS1	aspartyl-tRNA synthetase 1	P14868	0.52	-1.25	Cytoplasm	enzyme
DARS2	aspartyl-tRNA synthetase 2, mitochondrial	Q6PI48	0.081	1.5	Cytoplasm	enzyme
DAZAP1	DAZ associated protein 1	Q96EP5	0.34	-1.667	Other	other
DBI	diazepam binding inhibitor, acyl-CoA binding protein	P07108	0.98	1	Cytoplasm	other
DBN1	drebrin 1	Q16643	0.021	3.3	Cytoplasm	other
DBNL	drebrin like	Q9UJU6	0.22	-1.25	Cytoplasm	other
DCAF7	DDB1 and CUL4 associated factor 7	P61962	0.39	2.5	Cytoplasm	other
DCD	dermcidin	P81605	0.93	1.1	Extracellular Space	other
DCK	deoxycytidine kinase	P27707	0.71	-1.25	Nucleus	kinase
DCPS	decapping enzyme, scavenger	Q96C86	0.32	1.4	Nucleus	enzyme
DCTN1	dynactin subunit 1	Q14203	0.98	1	Cytoplasm	other
DCTN2	dynactin subunit 2	Q13561	0.27	1.7	Cytoplasm	other
DCXR	dicarbonyl and L-xylulose reductase	Q7Z4W1	0.42	2	Cytoplasm	enzyme
DDB1	damage specific DNA binding protein 1	Q16531	0.51	-1.25	Nucleus	other
DDI2	DNA damage inducible 1 homolog 2	Q5TDH0	0.44	-2	Plasma Membrane	transporter
DDOST	dolichyl-diphosphooligosaccharide--protein glycosyltransferase non-catalytic subunit	P39656	0.65	1	Cytoplasm	enzyme
DDRGK1	DDRGK domain containing 1	Q96HY6	0.98	1	Extracellular Space	other
DDT	D-dopachrome tautomerase	P30046	0.13	-2.5	Cytoplasm	enzyme
DDX1	DEAD-box helicase 1	Q92499	0.28	2.2	Nucleus	enzyme
DDX5	DEAD-box helicase 5	P17844	0.29	1.1	Nucleus	enzyme
DDX6	DEAD-box helicase 6	P26196	0.45	-1.25	Nucleus	enzyme
DDX17	DEAD-box helicase 17	Q92841	0.62	1.1	Nucleus	enzyme
DDX21	DExD-box helicase 21	Q9NR30	0.047	7.3	Nucleus	enzyme
DDX23	DEAD-box helicase 23	Q9BUQ8	0.39	2.5	Nucleus	enzyme
DDX27	DEAD-box helicase 27	Q96GQ7	1	1	Nucleus	enzyme
DDX42	DEAD-box helicase 42	Q86XP3	0.36	3.3	Cytoplasm	enzyme
DDX46	DEAD-box helicase 46	Q7L014	0.25	3.3	Nucleus	enzyme
DDX50	DExD-box helicase 50	Q9BQ39	0.36	2.6	Nucleus	enzyme
DDX54	DEAD-box helicase 54	Q8TDD1	0.26	2.4	Nucleus	transcription regulator
DDX19A	DEAD-box helicase 19A	Q9NUU7	0.23	-2	Nucleus	enzyme
DDX39B	DExD-box helicase 39B	Q13838	0.92	1	Nucleus	enzyme
DDX3X	DEAD-box helicase 3 X-linked	O00571	0.98	1	Cytoplasm	enzyme
DECR1	2,4-dienoyl-CoA reductase 1	Q16698	0.56	1.1	Cytoplasm	enzyme
DEF6	DEF6 guanine nucleotide exchange factor	Q9H4E7	0.8	-1.25	Extracellular Space	other
DEK	DEK proto-oncogene	P35659	0.3	1.2	Nucleus	transcription regulator
DENND3	DENN domain containing 3	A2RUS2	0.76	1.3	Cytoplasm	other
DENR	density regulated re-initiation and release factor	O43583	0.23	1.8	Other	other
DERL1	derlin 1	Q9BUN8	0.4	1.9	Cytoplasm	other
DGLUCY	D-glutamate cyclase	Q7Z3D6	0.98	1	Cytoplasm	enzyme
DHCR7	7-dehydrocholesterol reductase	Q9UBM7	0.36	1.4	Cytoplasm	enzyme
DHCR24	24-dehydrocholesterol reductase	Q15392	0.15	4.4	Cytoplasm	enzyme
DHODH	dihydroorotate dehydrogenase (quinone)	Q02127	0.35	1.6	Cytoplasm	enzyme
DHRS4	dehydrogenase/reductase 4	Q9BTZ2	0.14	3	Cytoplasm	enzyme
DHRS7	dehydrogenase/reductase 7	Q9Y394	0.21	15	Other	enzyme
DHRS7B	dehydrogenase/reductase 7B	Q6IAN0	0.12	7.5	Other	other
DHX9	DExH-box helicase 9	Q08211	0.47	1.1	Nucleus	enzyme
DHX15	DEAH-box helicase 15	O43143	0.52	1.2	Nucleus	enzyme
DHX16	DEAH-box helicase 16	O60231	0.43	1.2	Nucleus	enzyme
DHX30	DExH-box helicase 30	Q7L2E3	0.37	7.8	Nucleus	enzyme
DIABLO	diablo IAP-binding mitochondrial protein	Q9NR28	0.077	2.2	Cytoplasm	other
DIAPH1	diaphanous related formin 1	O60610	0.41	-1.667	Plasma Membrane	other
DKC1	dyskerin pseudouridine synthase 1	O60832	0.44	1.6	Nucleus	enzyme
DLAT	dihydrolipoamide S-acetyltransferase	P10515	0.28	1.7	Cytoplasm	enzyme
DLD	dihydrolipoamide dehydrogenase	P09622	0.82	1	Cytoplasm	enzyme
DLST	dihydrolipoamide S-succinyltransferase	P36957	0.23	1.2	Cytoplasm	enzyme
DNAH2	dynein axonemal heavy chain 2	Q9P225	1	1	Cytoplasm	other
DNAJA1	DnaJ heat shock protein family (Hsp40) member A1	P31689	0.8	1.1	Nucleus	other
DNAJA2	DnaJ heat shock protein family (Hsp40) member A2	O60884	0.6	-1.25	Nucleus	enzyme
DNAJB1	DnaJ heat shock protein family (Hsp40) member B1	P25685	0.23	1.8	Nucleus	transcription regulator
DNAJB11	DnaJ heat shock protein family (Hsp40) member B11	Q9UBS4	1	1	Cytoplasm	other
DNAJC3	DnaJ heat shock protein family (Hsp40) member C3	Q13217	0.5	1.5	Cytoplasm	other
DNAJC5	DnaJ heat shock protein family (Hsp40) member C5	Q9H3Z4	0.68	-1.25	Plasma Membrane	other
DNAJC8	DnaJ heat shock protein family (Hsp40) member C8	O75937	0.13	18	Nucleus	other
DNAJC10	DnaJ heat shock protein family (Hsp40) member C10	Q8IXB1	0.4	1.6	Cytoplasm	enzyme
DNAJC13	DnaJ heat shock protein family (Hsp40) member C13	O75165	0.74	1.5	Cytoplasm	other
DNASE2	deoxyribonuclease 2, lysosomal	O00115	0.75	1.3	Cytoplasm	enzyme
DNM2	dynamin 2	P50570	0.84	-1.111	Plasma Membrane	enzyme
DNM3	dynamin 3	Q9UQ16	0.4	2.7	Cytoplasm	enzyme
DNM1L	dynamin 1 like	O00429	0.54	-1.111	Cytoplasm	enzyme
DNMT1	DNA methyltransferase 1	P26358	0.36	-2.5	Nucleus	enzyme
DOCK2	dedicator of cytokinesis 2	Q92608	0.74	1.2	Cytoplasm	other
DOCK8	dedicator of cytokinesis 8	Q8NF50	0.21	1.5	Cytoplasm	other
DOCK10	dedicator of cytokinesis 10	Q96BY6	0.0019	1.6	Cytoplasm	other
DOK2	docking protein 2	O60496	0.97	1	Plasma Membrane	other
DPM1	dolichyl-phosphate mannosyltransferase subunit 1, catalytic	O60762	0.33	1.2	Cytoplasm	enzyme
DPP3	dipeptidyl peptidase 3	Q9NY33	0.29	-1.25	Cytoplasm	peptidase
DPP7	dipeptidyl peptidase 7	Q9UHL4	0.18	-1.111	Cytoplasm	peptidase
DPP9	dipeptidyl peptidase 9	Q86TI2	0.8	1.2	Cytoplasm	peptidase
DPYSL2	dihydropyrimidinase like 2	Q16555	0.0034	-1.111	Cytoplasm	enzyme
DRG1	developmentally regulated GTP binding protein 1	Q9Y295	0.16	-1.667	Cytoplasm	enzyme
DSTN	destrin, actin depolymerizing factor	P60981	0.62	1.2	Cytoplasm	other
DTYMK	deoxythymidylate kinase	P23919	0.42	-2	Cytoplasm	kinase
DUSP3	dual specificity phosphatase 3	P51452	0.74	-1.25	Cytoplasm	phosphatase
DUT	deoxyuridine triphosphatase	P33316	0.76	-1.25	Nucleus	enzyme
DYNC1H1	dynein cytoplasmic 1 heavy chain 1	Q14204	0.46	-1.25	Cytoplasm	peptidase
DYNC1I2	dynein cytoplasmic 1 intermediate chain 2	Q13409	0.12	-1.667	Cytoplasm	other
DYNC1LI1	dynein cytoplasmic 1 light intermediate chain 1	Q9Y6G9	0.45	-1.667	Cytoplasm	other
DYNC1LI2	dynein cytoplasmic 1 light intermediate chain 2	O43237	0.99	1	Cytoplasm	other
DYSF	dysferlin	O75923	0.021	4.5	Plasma Membrane	other
ECH1	enoyl-CoA hydratase 1	Q13011	0.4	-1.111	Cytoplasm	enzyme
ECHDC1	ethylmalonyl-CoA decarboxylase 1	Q9NTX5	0.27	1.7	Cytoplasm	enzyme
ECHS1	enoyl-CoA hydratase, short chain 1	P30084	0.18	1.8	Cytoplasm	enzyme
ECI1	enoyl-CoA delta isomerase 1	P42126	0.74	1.1	Cytoplasm	enzyme
ECM1	extracellular matrix protein 1	Q16610	1	1	Extracellular Space	transporter
EDC4	enhancer of mRNA decapping 4	Q6P2E9	0.48	1.9	Cytoplasm	other
EDF1	endothelial differentiation related factor 1	O60869	0.2	-14.286	Nucleus	transcription regulator
EEA1	early endosome antigen 1	Q15075	0.26	1.5	Cytoplasm	other
EEF2	eukaryotic translation elongation factor 2	P13639	0.19	-1.111	Cytoplasm	translation regulator
EEF1A1	eukaryotic translation elongation factor 1 alpha 1	P68104	0.093	-2	Cytoplasm	translation regulator
EEF1B2	eukaryotic translation elongation factor 1 beta 2	P24534	0.19	-1.111	Cytoplasm	translation regulator
EEF1D	eukaryotic translation elongation factor 1 delta	P29692	0.32	-1.25	Cytoplasm	translation regulator
EEF1E1	eukaryotic translation elongation factor 1 epsilon 1	O43324	0.9	1	Cytoplasm	translation regulator
EEF1G	eukaryotic translation elongation factor 1 gamma	P26641	0.2	-1.429	Cytoplasm	translation regulator
EFHD2	EF-hand domain family member D2	Q96C19	0.031	-1.25	Other	other
EFTUD2	elongation factor Tu GTP binding domain containing 2	Q15029	0.24	1.5	Nucleus	enzyme
EGLN1	egl-9 family hypoxia inducible factor 1	Q9GZT9	0.14	-1.667	Cytoplasm	enzyme
EHBP1L1	EH domain binding protein 1 like 1	Q8N3D4	0.12	1.7	Other	other
EHD1	EH domain containing 1	Q9H4M9	0.013	11	Cytoplasm	other
EHD4	EH domain containing 4	Q9H223	0.99	1	Plasma Membrane	enzyme
EIF6	eukaryotic translation initiation factor 6	P56537	0.68	-1.429	Cytoplasm	translation regulator
EIF2A	eukaryotic translation initiation factor 2A	Q9BY44	0.78	1.2	Cytoplasm	translation regulator
EIF2B1	eukaryotic translation initiation factor 2B subunit alpha	Q14232	0.07	-16.667	Cytoplasm	translation regulator
EIF2B4	eukaryotic translation initiation factor 2B subunit delta	Q9UI10	0.95	1	Cytoplasm	other
EIF2S1	eukaryotic translation initiation factor 2 subunit alpha	P05198	0.86	1.1	Cytoplasm	translation regulator
EIF2S2	eukaryotic translation initiation factor 2 subunit beta	P20042	0.99	1	Cytoplasm	translation regulator
EIF2S3	eukaryotic translation initiation factor 2 subunit gamma	P41091	0.68	-1.111	Cytoplasm	translation regulator
EIF3A	eukaryotic translation initiation factor 3 subunit A	Q14152	0.72	-1.25	Cytoplasm	other
EIF3B	eukaryotic translation initiation factor 3 subunit B	P55884	0.11	-2.5	Cytoplasm	translation regulator
EIF3C	eukaryotic translation initiation factor 3 subunit C	Q99613	0.95	1	Cytoplasm	translation regulator
EIF3E	eukaryotic translation initiation factor 3 subunit E	P60228	0.84	1.1	Cytoplasm	other
EIF3F	eukaryotic translation initiation factor 3 subunit F	O00303	0.48	-1.25	Cytoplasm	translation regulator
EIF3G	eukaryotic translation initiation factor 3 subunit G	O75821	0.57	-2	Cytoplasm	other
EIF3H	eukaryotic translation initiation factor 3 subunit H	O15372	0.18	-5	Cytoplasm	other
EIF3I	eukaryotic translation initiation factor 3 subunit I	Q13347	0.71	-1.25	Cytoplasm	translation regulator
EIF3J	eukaryotic translation initiation factor 3 subunit J	O75822	0.86	1.1	Cytoplasm	translation regulator
EIF3K	eukaryotic translation initiation factor 3 subunit K	Q9UBQ5	0.99	1	Cytoplasm	translation regulator
EIF3L	eukaryotic translation initiation factor 3 subunit L	Q9Y262	0.63	1.2	Cytoplasm	other
EIF3M	eukaryotic translation initiation factor 3 subunit M	Q7L2H7	0.77	-1.429	Cytoplasm	other
EIF4A1	eukaryotic translation initiation factor 4A1	P60842	0.28	-1.111	Cytoplasm	translation regulator
EIF4A3	eukaryotic translation initiation factor 4A3	P38919	0.35	1.2	Nucleus	enzyme
EIF4B	eukaryotic translation initiation factor 4B	P23588	1	1	Cytoplasm	translation regulator
EIF4E	eukaryotic translation initiation factor 4E	P06730	0.035	-1.667	Cytoplasm	translation regulator
EIF4G1	eukaryotic translation initiation factor 4 gamma 1	Q04637	0.11	-1.25	Cytoplasm	translation regulator
EIF4G2	eukaryotic translation initiation factor 4 gamma 2	P78344	0.46	-1.429	Cytoplasm	translation regulator
EIF4G3	eukaryotic translation initiation factor 4 gamma 3	O43432	0.53	-2	Cytoplasm	translation regulator
EIF4H	eukaryotic translation initiation factor 4H	Q15056	0.52	1.3	Cytoplasm	translation regulator
EIF5A	eukaryotic translation initiation factor 5A	P63241	0.095	-2.5	Cytoplasm	translation regulator
ELAVL1	ELAV like RNA binding protein 1	Q15717	0.025	2.6	Cytoplasm	other
ELMO2	engulfment and cell motility 2	Q96JJ3	0.56	-1.667	Cytoplasm	other
ELOB	elongin B	Q15370	0.2	2	Nucleus	transcription regulator
ELOC	elongin C	Q15369	0.3	-2	Nucleus	transcription regulator
ELOVL1	ELOVL fatty acid elongase 1	Q9BW60	0.62	1.2	Cytoplasm	enzyme
EMC1	ER membrane protein complex subunit 1	Q8N766	0.34	3.6	Plasma Membrane	other
EMC2	ER membrane protein complex subunit 2	Q15006	0.76	-1.25	Nucleus	other
EMC3	ER membrane protein complex subunit 3	Q9P0I2	0.075	18	Nucleus	other
EML2	EMAP like 2	O95834	0.36	-2.5	Cytoplasm	other
EML4	EMAP like 4	Q9HC35	0.62	-1.429	Cytoplasm	other
ENG	endoglin	P17813	0.51	1.3	Plasma Membrane	transmembrane receptor
ENO1	enolase 1	P06733	0.3	-1.667	Cytoplasm	enzyme
EPB41L2	erythrocyte membrane protein band 4.1 like 2	O43491	0.54	1.2	Plasma Membrane	other
EPHX1	epoxide hydrolase 1	P07099	0.64	1.9	Cytoplasm	peptidase
EPN1	epsin 1	Q9Y6I3	0.36	-2	Plasma Membrane	other
EPPK1	epiplakin 1	P58107	0.43	-2.5	Cytoplasm	other
EPRS1	glutamyl-prolyl-tRNA synthetase 1	P07814	0.98	1	Cytoplasm	enzyme
EPS15	epidermal growth factor receptor pathway substrate 15	P42566	0.64	-2	Cytoplasm	other
EPS15L1	epidermal growth factor receptor pathway substrate 15 like 1	Q9UBC2	0.12	3.2	Plasma Membrane	other
ERAP1	endoplasmic reticulum aminopeptidase 1	Q9NZ08	0.27	1.4	Extracellular Space	peptidase
ERH	ERH mRNA splicing and mitosis factor	P84090	0.69	1.1	Nucleus	other
ERLIN2	ER lipid raft associated 2	O94905	0.035	1.3	Cytoplasm	other
ERMP1	endoplasmic reticulum metallopeptidase 1	Q7Z2K6	0.17	1.5	Cytoplasm	other
ERO1A	endoplasmic reticulum oxidoreductase 1 alpha	Q96HE7	0.84	1.1	Cytoplasm	enzyme
ERP29	endoplasmic reticulum protein 29	P30040	0.46	1	Cytoplasm	transporter
ERP44	endoplasmic reticulum protein 44	Q9BS26	0.47	1.1	Cytoplasm	enzyme
ESD	esterase D	P10768	0.82	1.2	Cytoplasm	enzyme
ESYT1	extended synaptotagmin 1	Q9BSJ8	0.31	1.2	Cytoplasm	other
ESYT2	extended synaptotagmin 2	A0FGR8	0.96	1	Plasma Membrane	other
ETF1	eukaryotic translation termination factor 1	P62495	0.28	-1.111	Cytoplasm	translation regulator
ETFA	electron transfer flavoprotein subunit alpha	P13804	0.22	1.1	Cytoplasm	transporter
ETFB	electron transfer flavoprotein subunit beta	P38117	0.13	1.2	Cytoplasm	transporter
ETFDH	electron transfer flavoprotein dehydrogenase	Q16134	1	1	Cytoplasm	enzyme
ETHE1	ETHE1 persulfide dioxygenase	O95571	0.097	1.9	Cytoplasm	enzyme
EVI2B	ecotropic viral integration site 2B	P34910	0.57	-1.25	Plasma Membrane	other
EVL	Enah/Vasp-like	Q9UI08	0.37	-1.429	Plasma Membrane	other
EWSR1	EWS RNA binding protein 1	Q01844	0.34	-1.25	Nucleus	other
EXOC4	exocyst complex component 4	Q96A65	0.76	1.2	Cytoplasm	transporter
EXOSC4	exosome component 4	Q9NPD3	0.63	1.2	Nucleus	enzyme
EXOSC9	exosome component 9	Q06265	0.37	-10	Nucleus	enzyme
F11R	F11 receptor	Q9Y624	0.75	-1.429	Plasma Membrane	other
FABP4	fatty acid binding protein 4	P15090	0.31	-1.25	Cytoplasm	transporter
FABP5	fatty acid binding protein 5	Q01469	0.011	-1.25	Cytoplasm	transporter
FAF1	Fas associated factor 1	Q9UNN5	0.36	3.3	Nucleus	other
FAF2	Fas associated factor family member 2	Q96CS3	0.17	2	Cytoplasm	other
FAH	fumarylacetoacetate hydrolase	P16930	0.93	1	Cytoplasm	enzyme
FAM120A	family with sequence similarity 120A	Q9NZB2	0.76	-1.111	Cytoplasm	other
FAM3C	FAM3 metabolism regulating signaling molecule C	Q92520	0.34	3.6	Extracellular Space	cytokine
FAM98B	family with sequence similarity 98 member B	Q52LJ0	0.94	1.1	Nucleus	enzyme
FAR1	fatty acyl-CoA reductase 1	Q8WVX9	0.13	2	Cytoplasm	enzyme
FAR2	fatty acyl-CoA reductase 2	Q96K12	0.019	3.3	Cytoplasm	enzyme
FARSA	phenylalanyl-tRNA synthetase subunit alpha	Q9Y285	0.96	1	Cytoplasm	enzyme
FARSB	phenylalanyl-tRNA synthetase subunit beta	Q9NSD9	0.21	1.3	Cytoplasm	enzyme
FASN	fatty acid synthase	P49327	0.61	1.1	Cytoplasm	enzyme
FBL	fibrillarin	P22087	0.12	-10	Nucleus	enzyme
FBP1	fructose-bisphosphatase 1	P09467	0.62	1.5	Cytoplasm	phosphatase
FCER1G	Fc fragment of IgE receptor Ig	P30273	0.041	2.1	Plasma Membrane	transmembrane receptor
FCGR1A	Fc fragment of IgG receptor Ia	P12314	0.023	3.4	Plasma Membrane	transmembrane receptor
FCGRT	Fc fragment of IgG receptor and transporter	P55899	0.094	2.9	Plasma Membrane	transmembrane receptor
FDFT1	farnesyl-diphosphate farnesyltransferase 1	P37268	0.012	6.2	Cytoplasm	enzyme
FDPS	farnesyl diphosphate synthase	P14324	0.3	1.6	Cytoplasm	enzyme
FEN1	flap structure-specific endonuclease 1	P39748	0.98	1	Nucleus	enzyme
FERMT3	fermitin family member 3	Q86UX7	0.37	-1.25	Cytoplasm	enzyme
FGFR2	fibroblast growth factor receptor 2	P21802	0.37	4.9	Plasma Membrane	kinase
FH	fumarate hydratase	P07954	0.11	1.1	Cytoplasm	enzyme
FHL1	four and a half LIM domains 1	Q13642	0.96	1	Cytoplasm	other
FIP1L1	factor interacting with PAPOLA and CPSF1	Q6UN15	0.096	1.5	Nucleus	other
FKBP3	FKBP prolyl isomerase 3	Q00688	0.35	-1.667	Nucleus	enzyme
FKBP4	FKBP prolyl isomerase 4	Q02790	0.98	1	Nucleus	enzyme
FKBP5	FKBP prolyl isomerase 5	Q13451	1	1	Nucleus	enzyme
FKBP8	FKBP prolyl isomerase 8	Q14318	0.34	1.3	Cytoplasm	other
FKBP15	FKBP prolyl isomerase 15	Q5T1M5	0.98	1	Plasma Membrane	enzyme
FKBP1A	FKBP prolyl isomerase 1A	P62942	0.19	1.4	Cytoplasm	enzyme
FLG	filaggrin	P20930	1	1	Cytoplasm	other
FLII	FLII actin remodeling protein	Q13045	0.77	-1.111	Nucleus	other
FLNB	filamin B	O75369	0.19	2.3	Cytoplasm	other
FMNL1	formin like 1	O95466	0.27	2.2	Cytoplasm	other
FMNL2	formin like 2	Q96PY5	0.21	3.6	Cytoplasm	other
FNDC3A	fibronectin type III domain containing 3A	Q9Y2H6	0.64	-2	Cytoplasm	other
FSCN1	fascin actin-bundling protein 1	Q16658	0.17	-1.429	Cytoplasm	other
FTL	ferritin light chain	P02792	0.98	1	Cytoplasm	enzyme
FUBP1	far upstream element binding protein 1	Q96AE4	0.96	1	Nucleus	transcription regulator
FUBP3	far upstream element binding protein 3	Q96I24	0.19	1.9	Nucleus	transcription regulator
FUCA1	alpha-L-fucosidase 1	P04066	0.38	1.2	Cytoplasm	enzyme
FUS	FUS RNA binding protein	P35637	0.46	1.1	Nucleus	transcription regulator
FYN	FYN proto-oncogene, Src family tyrosine kinase	P06241	0.05	2.8	Plasma Membrane	kinase
G3BP1	G3BP stress granule assembly factor 1	Q13283	0.96	1	Nucleus	enzyme
G3BP2	G3BP stress granule assembly factor 2	Q9UN86	0.85	-1.111	Cytoplasm	enzyme
G6PD	glucose-6-phosphate dehydrogenase	P11413	0.79	-1.111	Cytoplasm	enzyme
GAA	glucosidase alpha, acid	P10253	0.7	1.1	Cytoplasm	enzyme
GALM	galactose mutarotase	Q96C23	0.99	1	Cytoplasm	enzyme
GANAB	glucosidase II alpha subunit	Q14697	0.92	1	Cytoplasm	enzyme
GAPDH	glyceraldehyde-3-phosphate dehydrogenase	P04406	0.25	-1.429	Cytoplasm	enzyme
GARS1	glycyl-tRNA synthetase 1	P41250	0.85	1	Cytoplasm	enzyme
GART	phosphoribosylglycinamide formyltransferase, phosphoribosylglycinamide synthetase, phosphoribosylaminoimidazole synthetase	P22102	0.87	-1.111	Cytoplasm	enzyme
GATAD2A	GATA zinc finger domain containing 2A	Q86YP4	0.95	1.1	Nucleus	transcription regulator
GATAD2B	GATA zinc finger domain containing 2B	Q8WXI9	0.74	-1.25	Nucleus	transcription regulator
GATD3A/GATD3B	glutamine amidotransferase like class 1 domain containing 3A	A0A0B4J2D5	0.96	-1.111	Cytoplasm	other
GATM	glycine amidinotransferase	P50440	0.97	1	Cytoplasm	enzyme
GBA	glucosylceramidase beta	P04062	0.46	1.4	Cytoplasm	enzyme
GBE1	1,4-alpha-glucan branching enzyme 1	Q04446	0.33	-2	Cytoplasm	enzyme
GCDH	glutaryl-CoA dehydrogenase	Q92947	0.48	2	Cytoplasm	enzyme
GCLC	glutamate-cysteine ligase catalytic subunit	P48506	0.38	-2.5	Cytoplasm	enzyme
GCN1	GCN1 activator of EIF2AK4	Q92616	0.062	1.9	Cytoplasm	translation regulator
GDAP2	ganglioside induced differentiation associated protein 2	Q9NXN4	0.7	1.5	Cytoplasm	other
GDI2	GDP dissociation inhibitor 2	P50395	0.097	-1.25	Cytoplasm	other
GET3	guided entry of tail-anchored proteins factor 3, ATPase	O43681	0.37	-11.111	Nucleus	transporter
GFM1	G elongation factor mitochondrial 1	Q96RP9	0.23	1.6	Cytoplasm	translation regulator
GFPT1	glutamine--fructose-6-phosphate transaminase 1	Q06210	0.93	-1.111	Cytoplasm	enzyme
GGH	gamma-glutamyl hydrolase	Q92820	0.75	-1.429	Cytoplasm	peptidase
GGT1	gamma-glutamyltransferase 1	P19440	0.76	1.1	Plasma Membrane	enzyme
GHDC	GH3 domain containing	Q8N2G8	0.35	2.7	Cytoplasm	other
GIGYF2	GRB10 interacting GYF protein 2	Q6Y7W6	1	1	Cytoplasm	other
GLA	galactosidase alpha	P06280	0.94	1	Cytoplasm	enzyme
GLB1	galactosidase beta 1	P16278	0.12	1.5	Cytoplasm	enzyme
GLG1	golgi glycoprotein 1	Q92896	0.5	1.4	Cytoplasm	other
GLIPR2	GLI pathogenesis related 2	Q9H4G4	0.97	1	Cytoplasm	other
GLMN	glomulin, FKBP associated protein	Q92990	0.78	1.2	Cytoplasm	other
GLO1	glyoxalase I	Q04760	0.86	1	Cytoplasm	enzyme
GLOD4	glyoxalase domain containing 4	Q9HC38	0.65	1.4	Cytoplasm	enzyme
GLRX5	glutaredoxin 5	Q86SX6	0.23	1.9	Cytoplasm	other
GLS	glutaminase	O94925	0.41	1.4	Cytoplasm	enzyme
GLUD1	glutamate dehydrogenase 1	P00367	0.76	1	Cytoplasm	enzyme
GLUL	glutamate-ammonia ligase	P15104	0.26	-3.333	Cytoplasm	enzyme
GLYR1	glyoxylate reductase 1 homolog	Q49A26	0.064	3	Nucleus	other
GMFB	glia maturation factor beta	P60983	0.89	-1.111	Cytoplasm	growth factor
GMFG	glia maturation factor gamma	O60234	0.25	1.5	Cytoplasm	growth factor
GMIP	GEM interacting protein	Q9P107	0.4	-1.429	Cytoplasm	enzyme
GMPPA	GDP-mannose pyrophosphorylase A	Q96IJ6	0.96	1.1	Cytoplasm	enzyme
GMPS	guanine monophosphate synthase	P49915	1	1	Nucleus	enzyme
GNA13	G protein subunit alpha 13	Q14344	0.31	1.3	Plasma Membrane	enzyme
GNAI2	G protein subunit alpha i2	P04899	0.79	1	Plasma Membrane	enzyme
GNAQ	G protein subunit alpha q	P50148	0.32	1.9	Plasma Membrane	enzyme
GNB1	G protein subunit beta 1	P62873	0.69	1	Plasma Membrane	enzyme
GNL3	G protein nucleolar 3	Q9BVP2	0.1	6.2	Nucleus	other
GNPDA1	glucosamine-6-phosphate deaminase 1	P46926	0.41	-1.25	Cytoplasm	enzyme
GNS	glucosamine (N-acetyl)-6-sulfatase	P15586	0.36	-1.25	Cytoplasm	enzyme
GOLGA2	golgin A2	Q08379	0.0063	7	Cytoplasm	other
GOLGA3	golgin A3	Q08378	0.37	-10	Cytoplasm	transporter
GOLGA5	golgin A5	Q8TBA6	0.019	14	Cytoplasm	kinase
GOLGB1	golgin B1	Q14789	0.37	-5	Cytoplasm	other
GOLIM4	golgi integral membrane protein 4	O00461	0.19	2.6	Cytoplasm	other
GOLT1B	golgi transport 1B	Q9Y3E0	0.48	1.6	Cytoplasm	other
GORASP2	golgi reassembly stacking protein 2	Q9H8Y8	0.69	1.3	Cytoplasm	other
GOSR1	golgi SNAP receptor complex member 1	O95249	0.1	-3.333	Cytoplasm	transporter
GOT2	glutamic-oxaloacetic transaminase 2	P00505	0.58	-1.25	Cytoplasm	enzyme
GPD2	glycerol-3-phosphate dehydrogenase 2	P43304	0.12	22	Cytoplasm	enzyme
GPI	glucose-6-phosphate isomerase	P06744	0.77	-1.111	Extracellular Space	enzyme
GPN1	GPN-loop GTPase 1	Q9HCN4	0.35	1.6	Nucleus	transcription regulator
GPNMB	glycoprotein nmb	Q14956	0.73	1	Plasma Membrane	enzyme
GPS1	G protein pathway suppressor 1	Q13098	0.67	-1.429	Nucleus	other
GPX1	glutathione peroxidase 1	P07203	0.32	-1.111	Cytoplasm	enzyme
GRAMD4	GRAM domain containing 4	Q6IC98	0.12	7.5	Cytoplasm	other
GRB2	growth factor receptor bound protein 2	P62993	0.54	1.4	Cytoplasm	other
GRHPR	glyoxylate and hydroxypyruvate reductase	Q9UBQ7	0.37	-1.25	Cytoplasm	enzyme
GRK2	G protein-coupled receptor kinase 2	P25098	0.43	-1.429	Cytoplasm	kinase
GRN	granulin precursor	P28799	0.71	-1.25	Extracellular Space	growth factor
GRPEL1	GrpE like 1, mitochondrial	Q9HAV7	0.018	3.4	Cytoplasm	other
GSN	gelsolin	P06396	0.32	-1.25	Extracellular Space	other
GSR	glutathione-disulfide reductase	P00390	0.035	-1.25	Cytoplasm	enzyme
GSS	glutathione synthetase	P48637	0.48	1.3	Cytoplasm	enzyme
GSTK1	glutathione S-transferase kappa 1	Q9Y2Q3	0.82	1.1	Cytoplasm	enzyme
GSTM3	glutathione S-transferase mu 3	P21266	0.44	1.3	Cytoplasm	enzyme
GSTO1	glutathione S-transferase omega 1	P78417	0.54	1.1	Cytoplasm	enzyme
GSTP1	glutathione S-transferase pi 1	P09211	0.18	-2	Cytoplasm	enzyme
GSTZ1	glutathione S-transferase zeta 1	O43708	0.37	-166.667	Cytoplasm	enzyme
GTF2F2	general transcription factor IIF subunit 2	P13984	0.74	1.3	Nucleus	transcription regulator
GTF2I	general transcription factor IIi	P78347	0.097	2	Nucleus	transcription regulator
GUK1	guanylate kinase 1	Q16774	0.37	-11.111	Cytoplasm	kinase
GUSB	glucuronidase beta	P08236	0.12	26	Cytoplasm	enzyme
H1-0	H1.0 linker histone	P07305	0.67	-1.111	Nucleus	other
H1-4	H1.4 linker histone, cluster member	P10412	0.0054	-1.429	Nucleus	other
H1-5	H1.5 linker histone, cluster member	P16401	0.015	-1.429	Nucleus	other
H1-10	H1.10 linker histone	Q92522	0.12	1.7	Nucleus	other
H6PD	hexose-6-phosphate dehydrogenase/glucose 1-dehydrogenase	O95479	0.46	1.4	Cytoplasm	enzyme
HACD3	3-hydroxyacyl-CoA dehydratase 3	Q9P035	0.37	-5	Cytoplasm	enzyme
HADH	hydroxyacyl-CoA dehydrogenase	Q16836	0.013	1.7	Cytoplasm	enzyme
HADHA	hydroxyacyl-CoA dehydrogenase trifunctional multienzyme complex subunit alpha	P40939	0.15	1.1	Cytoplasm	enzyme
HADHB	hydroxyacyl-CoA dehydrogenase trifunctional multienzyme complex subunit beta	P55084	0.4	1.2	Cytoplasm	enzyme
HARS1	histidyl-tRNA synthetase 1	P12081	0.73	1.2	Cytoplasm	enzyme
HARS2	histidyl-tRNA synthetase 2, mitochondrial	P49590	0.086	1.7	Cytoplasm	enzyme
HAT1	histone acetyltransferase 1	O14929	0.51	1.2	Nucleus	enzyme
HAX1	HCLS1 associated protein X-1	O00165	0.37	-5	Cytoplasm	other
HCFC1	host cell factor C1	P51610	0.3	1.6	Nucleus	transcription regulator
HCLS1	hematopoietic cell-specific Lyn substrate 1	P14317	0.085	-1.25	Nucleus	other
HDAC1	histone deacetylase 1	Q13547	0.36	1.6	Nucleus	transcription regulator
HDDC2	HD domain containing 2	Q7Z4H3	0.00017	-2	Cytoplasm	other
HDGF	heparin binding growth factor	P51858	0.7	1.1	Extracellular Space	growth factor
HDGFL2	HDGF like 2	Q7Z4V5	0.8	1.2	Nucleus	other
HDHD2	haloacid dehalogenase like hydrolase domain containing 2	Q9H0R4	1	1	Cytoplasm	other
HDHD5	haloacid dehalogenase like hydrolase domain containing 5	Q9BXW7	0.74	1.2	Cytoplasm	other
HDLBP	high density lipoprotein binding protein	Q00341	0.76	-1.111	Nucleus	transporter
HEBP1	heme binding protein 1	Q9NRV9	0.2	2.4	Cytoplasm	other
HEBP2	heme binding protein 2	Q9Y5Z4	0.11	1.5	Cytoplasm	other
HEXA	hexosaminidase subunit alpha	P06865	0.16	2.1	Cytoplasm	enzyme
HEXB	hexosaminidase subunit beta	P07686	0.96	1	Cytoplasm	enzyme
HIBADH	3-hydroxyisobutyrate dehydrogenase	P31937	0.11	3.4	Cytoplasm	enzyme
HIBCH	3-hydroxyisobutyryl-CoA hydrolase	Q6NVY1	0.12	15	Cytoplasm	enzyme
HIGD1A	HIG1 hypoxia inducible domain family member 1A	Q9Y241	0.37	1.4	Cytoplasm	other
HINT2	histidine triad nucleotide binding protein 2	Q9BX68	0.93	1	Cytoplasm	other
HK1	hexokinase 1	P19367	0.37	4.3	Cytoplasm	kinase
HLA-A	major histocompatibility complex, class I, A	P04439	0.41	-1.429	Plasma Membrane	other
HLA-B	major histocompatibility complex, class I, B	P01889	0.22	1.8	Plasma Membrane	transmembrane receptor
HLA-C	major histocompatibility complex, class I, C	P10321	0.45	-1.429	Plasma Membrane	other
HM13	histocompatibility minor 13	Q8TCT9	0.25	1.3	Cytoplasm	peptidase
HMGB1	high mobility group box 1	P09429	0.048	-1.429	Nucleus	transcription regulator
HMGB2	high mobility group box 2	P26583	0.23	-1.429	Nucleus	transcription regulator
HMGB3	high mobility group box 3	O15347	0.36	2.7	Nucleus	other
HMGCL	3-hydroxy-3-methylglutaryl-CoA lyase	P35914	0.58	1.3	Cytoplasm	enzyme
HMOX1	heme oxygenase 1	P09601	0.53	-1.429	Cytoplasm	enzyme
HMOX2	heme oxygenase 2	P30519	0.68	-1.111	Cytoplasm	enzyme
HNRNPA0	heterogeneous nuclear ribonucleoprotein A0	Q13151	0.59	-1.25	Nucleus	other
HNRNPA1	heterogeneous nuclear ribonucleoprotein A1	P09651	0.52	1.3	Nucleus	other
HNRNPA3	heterogeneous nuclear ribonucleoprotein A3	P51991	0.029	2.7	Nucleus	other
HNRNPA2B1	heterogeneous nuclear ribonucleoprotein A2/B1	P22626	0.033	1.6	Nucleus	other
HNRNPAB	heterogeneous nuclear ribonucleoprotein A/B	Q99729	0.6	1.2	Nucleus	enzyme
HNRNPC	heterogeneous nuclear ribonucleoprotein C	P07910	0.019	1.8	Nucleus	other
HNRNPD	heterogeneous nuclear ribonucleoprotein D	Q14103	0.57	-1.25	Nucleus	transcription regulator
HNRNPDL	heterogeneous nuclear ribonucleoprotein D like	O14979	0.27	1.6	Nucleus	other
HNRNPF	heterogeneous nuclear ribonucleoprotein F	P52597	0.47	1.2	Nucleus	other
HNRNPH1	heterogeneous nuclear ribonucleoprotein H1	P31943	0.97	1	Nucleus	other
HNRNPH3	heterogeneous nuclear ribonucleoprotein H3	P31942	0.11	3.5	Nucleus	other
HNRNPK	heterogeneous nuclear ribonucleoprotein K	P61978	0.094	1.3	Nucleus	other
HNRNPL	heterogeneous nuclear ribonucleoprotein L	P14866	0.026	2.4	Nucleus	other
HNRNPLL	heterogeneous nuclear ribonucleoprotein L like	Q8WVV9	0.41	2	Other	other
HNRNPM	heterogeneous nuclear ribonucleoprotein M	P52272	0.3	-1.111	Nucleus	other
HNRNPR	heterogeneous nuclear ribonucleoprotein R	O43390	0.088	2.4	Nucleus	other
HNRNPU	heterogeneous nuclear ribonucleoprotein U	Q00839	0.14	1.3	Nucleus	transporter
HNRNPUL1	heterogeneous nuclear ribonucleoprotein U like 1	Q9BUJ2	0.67	1	Nucleus	other
HNRNPUL2	heterogeneous nuclear ribonucleoprotein U like 2	Q1KMD3	0.0059	6.7	Nucleus	other
HP1BP3	heterochromatin protein 1 binding protein 3	Q5SSJ5	0.33	1.3	Nucleus	other
HPCAL1	hippocalcin like 1	P37235	0.68	-1.111	Cytoplasm	other
HPRT1	hypoxanthine phosphoribosyltransferase 1	P00492	0.84	1.1	Cytoplasm	enzyme
HRNR	hornerin	Q86YZ3	0.43	2	Cytoplasm	other
HS2ST1	heparan sulfate 2-O-sulfotransferase 1	Q7LGA3	0.087	1.8	Cytoplasm	enzyme
HSD17B4	hydroxysteroid 17-beta dehydrogenase 4	P51659	0.14	-1.429	Cytoplasm	enzyme
HSD17B10	hydroxysteroid 17-beta dehydrogenase 10	Q99714	0.47	1.1	Cytoplasm	enzyme
HSD17B11	hydroxysteroid 17-beta dehydrogenase 11	Q8NBQ5	0.13	1.7	Cytoplasm	enzyme
HSD17B12	hydroxysteroid 17-beta dehydrogenase 12	Q53GQ0	0.016	2.1	Cytoplasm	enzyme
HSDL2	hydroxysteroid dehydrogenase like 2	Q6YN16	0.33	1.4	Cytoplasm	transporter
HSP90AB1	heat shock protein 90 alpha family class B member 1	P08238	0.12	-1.429	Cytoplasm	enzyme
HSP90B1	heat shock protein 90 beta family member 1	P14625	0.16	-1.429	Cytoplasm	other
HSPA4	heat shock protein family A (Hsp70) member 4	P34932	0.83	1	Cytoplasm	other
HSPA5	heat shock protein family A (Hsp70) member 5	P11021	0.58	-1.111	Cytoplasm	enzyme
HSPA8	heat shock protein family A (Hsp70) member 8	P11142	0.17	-1.25	Cytoplasm	enzyme
HSPA9	heat shock protein family A (Hsp70) member 9	P38646	0.84	1	Cytoplasm	other
HSPA1A/HSPA1B	heat shock protein family A (Hsp70) member 1A	P0DMV9	0.87	1	Cytoplasm	enzyme
HSPA4L	heat shock protein family A (Hsp70) member 4 like	O95757	0.8	1.1	Cytoplasm	other
HSPB1	heat shock protein family B (small) member 1	P04792	0.18	-2.5	Cytoplasm	other
HSPBP1	HSPA (Hsp70) binding protein 1	Q9NZL4	0.68	1.8	Cytoplasm	other
HSPD1	heat shock protein family D (Hsp60) member 1	P10809	0.27	-1.25	Cytoplasm	enzyme
HSPE1	heat shock protein family E (Hsp10) member 1	P61604	0.28	1.2	Cytoplasm	enzyme
HSPH1	heat shock protein family H (Hsp110) member 1	Q92598	0.99	1	Cytoplasm	other
HTATSF1	HIV-1 Tat specific factor 1	O43719	0.21	15	Nucleus	transcription regulator
HUWE1	HECT, UBA and WWE domain containing E3 ubiquitin protein ligase 1	Q7Z6Z7	0.47	-1.25	Nucleus	transcription regulator
HVCN1	hydrogen voltage gated channel 1	Q96D96	0.64	1.2	Plasma Membrane	ion channel
HYOU1	hypoxia up-regulated 1	Q9Y4L1	0.024	1.4	Cytoplasm	other
IARS1	isoleucyl-tRNA synthetase 1	P41252	0.63	1.1	Cytoplasm	enzyme
IARS2	isoleucyl-tRNA synthetase 2, mitochondrial	Q9NSE4	0.054	1.6	Cytoplasm	enzyme
IBA57	iron-sulfur cluster assembly factor IBA57	Q5T440	0.16	11	Cytoplasm	other
ICAM1	intercellular adhesion molecule 1	P05362	0.65	1.1	Plasma Membrane	transmembrane receptor
IDH1	isocitrate dehydrogenase (NADP(+)) 1	O75874	1	1	Cytoplasm	enzyme
IDH2	isocitrate dehydrogenase (NADP(+)) 2	P48735	0.38	-1.25	Cytoplasm	enzyme
IDH3A	isocitrate dehydrogenase (NAD(+)) 3 catalytic subunit alpha	P50213	0.48	1.3	Cytoplasm	enzyme
IDH3B	isocitrate dehydrogenase (NAD(+)) 3 non-catalytic subunit beta	O43837	0.37	-5	Cytoplasm	enzyme
IDH3G	isocitrate dehydrogenase (NAD(+)) 3 non-catalytic subunit gamma	P51553	0.78	1.1	Cytoplasm	enzyme
IDI1	isopentenyl-diphosphate delta isomerase 1	Q13907	0.68	-1.667	Cytoplasm	enzyme
IFI16	interferon gamma inducible protein 16	Q16666	0.78	1.1	Nucleus	transcription regulator
IFI30	IFI30 lysosomal thiol reductase	P13284	1	1	Cytoplasm	enzyme
IFI35	interferon induced protein 35	P80217	0.98	1	Nucleus	other
IGF2BP2	insulin like growth factor 2 mRNA binding protein 2	Q9Y6M1	0.73	1.1	Cytoplasm	translation regulator
IGF2R	insulin like growth factor 2 receptor	P11717	0.17	1.8	Plasma Membrane	transmembrane receptor
IK	IK cytokine	Q13123	0.18	5.4	Extracellular Space	cytokine
IL18	interleukin 18	Q14116	0.97	1	Extracellular Space	cytokine
IL4I1	interleukin 4 induced 1	Q96RQ9	0.33	1.6	Cytoplasm	enzyme
ILF2	interleukin enhancer binding factor 2	Q12905	0.039	1.2	Nucleus	transcription regulator
ILF3	interleukin enhancer binding factor 3	Q12906	0.038	1.5	Nucleus	transcription regulator
ILK	integrin linked kinase	Q13418	0.32	-2	Plasma Membrane	kinase
IMMT	inner membrane mitochondrial protein	Q16891	0.037	1.5	Cytoplasm	other
IMPA1	inositol monophosphatase 1	P29218	0.14	-1.429	Cytoplasm	phosphatase
IMPDH1	inosine monophosphate dehydrogenase 1	P20839	0.23	1.9	Cytoplasm	enzyme
IMPDH2	inosine monophosphate dehydrogenase 2	P12268	0.43	1.3	Cytoplasm	enzyme
INF2	inverted formin 2	Q27J81	0.52	1.4	Cytoplasm	other
INPP5D	inositol polyphosphate-5-phosphatase D	Q92835	0.77	1.2	Cytoplasm	phosphatase
INPPL1	inositol polyphosphate phosphatase like 1	O15357	0.52	1.5	Cytoplasm	phosphatase
INTS1	integrator complex subunit 1	Q8N201	0.16	11	Nucleus	other
INTS3	integrator complex subunit 3	Q68E01	0.95	1	Nucleus	other
IPO4	importin 4	Q8TEX9	0.34	3.6	Nucleus	transporter
IPO5	importin 5	O00410	0.2	2.7	Nucleus	transporter
IPO7	importin 7	O95373	0.85	1.1	Nucleus	transporter
IPO9	importin 9	Q96P70	0.49	1.4	Nucleus	transporter
IQGAP1	IQ motif containing GTPase activating protein 1	P46940	0.15	1.2	Cytoplasm	other
IQGAP2	IQ motif containing GTPase activating protein 2	Q13576	0.0001	5.3	Cytoplasm	other
IQGAP3	IQ motif containing GTPase activating protein 3	Q86VI3	0.23	1.4	Plasma Membrane	other
IRAG2	inositol 1,4,5-triphosphate receptor associated 2	Q12912	0.53	1.4	Cytoplasm	other
IRF2BP2	interferon regulatory factor 2 binding protein 2	Q7Z5L9	0.83	-1.111	Nucleus	transcription regulator
IRGQ	immunity related GTPase Q	Q8WZA9	0.15	2	Other	other
IST1	IST1 factor associated with ESCRT-III	P53990	0.97	1	Cytoplasm	other
ITGA4	integrin subunit alpha 4	P13612	0.63	-1.429	Plasma Membrane	transmembrane receptor
ITGA5	integrin subunit alpha 5	P08648	0.07	1.4	Plasma Membrane	transmembrane receptor
ITGAL	integrin subunit alpha L	P20701	0.088	1.5	Plasma Membrane	transmembrane receptor
ITGAM	integrin subunit alpha M	P11215	0.39	1.1	Plasma Membrane	transmembrane receptor
ITGAV	integrin subunit alpha V	P06756	0.049	4.8	Plasma Membrane	transmembrane receptor
ITGAX	integrin subunit alpha X	P20702	0.17	1.2	Plasma Membrane	transmembrane receptor
ITGB1	integrin subunit beta 1	P05556	0.043	1.4	Plasma Membrane	transmembrane receptor
ITGB2	integrin subunit beta 2	P05107	0.41	-1.111	Plasma Membrane	transmembrane receptor
ITGB5	integrin subunit beta 5	P18084	0.81	1.2	Plasma Membrane	other
ITGB7	integrin subunit beta 7	P26010	0.12	1.7	Plasma Membrane	transmembrane receptor
ITPR1	inositol 1,4,5-trisphosphate receptor type 1	Q14643	0.13	2	Cytoplasm	ion channel
IVD	isovaleryl-CoA dehydrogenase	P26440	0.36	1.7	Cytoplasm	enzyme
JUN	Jun proto-oncogene, AP-1 transcription factor subunit	P05412	1	1	Nucleus	transcription regulator
KARS1	lysyl-tRNA synthetase 1	Q15046	0.4	-1.25	Cytoplasm	enzyme
KCNAB2	potassium voltage-gated channel subfamily A regulatory beta subunit 2	Q13303	0.98	1	Plasma Membrane	ion channel
KCTD12	potassium channel tetramerization domain containing 12	Q96CX2	0.75	1.1	Plasma Membrane	ion channel
KHDRBS1	KH RNA binding domain containing, signal transduction associated 1	Q07666	0.96	1	Nucleus	transcription regulator
KHSRP	KH-type splicing regulatory protein	Q92945	0.63	1	Nucleus	enzyme
KIAA1109	KIAA1109	Q2LD37	0.37	-10	Other	other
KIF5B	kinesin family member 5B	P33176	0.77	1.1	Cytoplasm	other
KLC1	kinesin light chain 1	Q07866	0.56	-2.5	Cytoplasm	other
KMT2A	lysine methyltransferase 2A	Q03164	1	1	Nucleus	transcription regulator
KPNA1	karyopherin subunit alpha 1	P52294	0.79	-1.429	Nucleus	transporter
KPNA2	karyopherin subunit alpha 2	P52292	0.73	1.2	Nucleus	transporter
KPNA3	karyopherin subunit alpha 3	O00505	0.76	1.2	Nucleus	transporter
KPNA4	karyopherin subunit alpha 4	O00629	0.23	1.9	Nucleus	transporter
KPNB1	karyopherin subunit beta 1	Q14974	0.82	1	Nucleus	transporter
KRR1	KRR1 small subunit processome component homolog	Q13601	1	1	Nucleus	other
KRT1	keratin 1	P04264	0.071	-1.667	Cytoplasm	other
KRT9	keratin 9	P35527	0.62	-1.25	Cytoplasm	other
KRT10	keratin 10	P13645	0.1	-1.429	Cytoplasm	other
KRT84	keratin 84	Q9NSB2	0.37	-5	Cytoplasm	other
KTN1	kinectin 1	Q86UP2	0.21	2.4	Plasma Membrane	transmembrane receptor
KYAT3	kynurenine aminotransferase 3	Q6YP21	0.96	1.1	Cytoplasm	enzyme
KYNU	kynureninase	Q16719	0.79	-1.25	Cytoplasm	enzyme
LACTB2	lactamase beta 2	Q53H82	0.38	1.6	Cytoplasm	enzyme
LACTB	lactamase beta	P83111	0.98	1	Cytoplasm	peptidase
LAIR1	leukocyte associated immunoglobulin like receptor 1	Q6GTX8	0.44	-1.429	Plasma Membrane	transmembrane receptor
LAMP1	lysosomal associated membrane protein 1	P11279	0.74	-1.111	Plasma Membrane	other
LAMTOR1	late endosomal/lysosomal adaptor, MAPK and MTOR activator 1	Q6IAA8	0.019	1.8	Plasma Membrane	other
LAP3	leucine aminopeptidase 3	P28838	0.48	-1.111	Cytoplasm	peptidase
LARP7	La ribonucleoprotein 7, transcriptional regulator	Q4G0J3	0.063	1.3	Nucleus	other
LARS1	leucyl-tRNA synthetase 1	Q9P2J5	0.23	1.5	Cytoplasm	enzyme
LASP1	LIM and SH3 protein 1	Q14847	0.75	1	Cytoplasm	transporter
LAT2	linker for activation of T cells family member 2	Q9GZY6	0.23	1.9	Plasma Membrane	other
LBR	lamin B receptor	Q14739	0.35	2.3	Nucleus	enzyme
LCP1	lymphocyte cytosolic protein 1	P13796	0.21	-1.25	Cytoplasm	other
LDAH	lipid droplet associated hydrolase	Q9H6V9	1	1	Cytoplasm	enzyme
LDHA	lactate dehydrogenase A	P00338	0.081	-1.429	Cytoplasm	enzyme
LDHB	lactate dehydrogenase B	P07195	0.28	-1.429	Cytoplasm	enzyme
LEMD2	LEM domain nuclear envelope protein 2	Q8NC56	0.12	2	Nucleus	other
LEMD3	LEM domain containing 3	Q9Y2U8	0.37	7.9	Nucleus	other
LETM1	leucine zipper and EF-hand containing transmembrane protein 1	O95202	0.084	1.2	Cytoplasm	transporter
LGALS1	galectin 1	P09382	0.26	-2	Extracellular Space	other
LGALS3	galectin 3	P17931	0.55	1.4	Extracellular Space	other
LGALS9	galectin 9	O00182	0.67	1.1	Plasma Membrane	other
LGALS9C	galectin 9C	Q6DKI2	0.4	-1.25	Cytoplasm	other
LIMS1	LIM zinc finger domain containing 1	P48059	0.033	1.2	Plasma Membrane	other
LIPA	lipase A, lysosomal acid type	P38571	0.013	2.9	Cytoplasm	enzyme
LMAN1	lectin, mannose binding 1	P49257	0.5	1.4	Cytoplasm	other
LMAN2	lectin, mannose binding 2	Q12907	0.56	-1.111	Cytoplasm	transporter
LMNA	lamin A/C	P02545	0.73	1	Nucleus	other
LMNB1	lamin B1	P20700	0.013	1.2	Nucleus	other
LMNB2	lamin B2	Q03252	0.79	1.1	Nucleus	other
LONP1	lon peptidase 1, mitochondrial	P36776	0.035	1.9	Cytoplasm	peptidase
LPCAT2	lysophosphatidylcholine acyltransferase 2	Q7L5N7	0.27	1.7	Cytoplasm	enzyme
LPP	LIM domain containing preferred translocation partner in lipoma	Q93052	0.097	2.6	Nucleus	other
LPXN	leupaxin	O60711	0.46	2	Cytoplasm	transcription regulator
LRCH1	leucine rich repeats and calponin homology domain containing 1	Q9Y2L9	0.96	1.1	Cytoplasm	other
LRCH4	leucine rich repeats and calponin homology domain containing 4	O75427	0.99	1	Cytoplasm	transcription regulator
LRP1	LDL receptor related protein 1	Q07954	0.52	1.5	Plasma Membrane	transmembrane receptor
LRPAP1	LDL receptor related protein associated protein 1	P30533	0.87	1.1	Plasma Membrane	other
LRPPRC	leucine rich pentatricopeptide repeat containing	P42704	0.0048	1.7	Cytoplasm	other
LRRC47	leucine rich repeat containing 47	Q8N1G4	0.2	-5	Other	other
LRRC59	leucine rich repeat containing 59	Q96AG4	0.28	-1.111	Cytoplasm	other
LRRC8C	leucine rich repeat containing 8 VRAC subunit C	Q8TDW0	0.3	1.7	Plasma Membrane	ion channel
LRRFIP1	LRR binding FLII interacting protein 1	Q32MZ4	0.1	-1.25	Cytoplasm	transcription regulator
LSM3	LSM3 homolog, U6 small nuclear RNA and mRNA degradation associated	P62310	0.56	1.2	Nucleus	other
LSP1	lymphocyte specific protein 1	P33241	0.38	-2.5	Cytoplasm	other
LSS	lanosterol synthase	P48449	0.12	7.6	Cytoplasm	enzyme
LTA4H	leukotriene A4 hydrolase	P09960	0.012	-1.429	Cytoplasm	enzyme
LTF	lactotransferrin	P02788	1	1	Extracellular Space	peptidase
LUC7L2	LUC7 like 2, pre-mRNA splicing factor	Q9Y383	0.64	1.1	Nucleus	other
LUC7L3	LUC7 like 3 pre-mRNA splicing factor	O95232	0.32	1.5	Nucleus	other
LUZP1	leucine zipper protein 1	Q86V48	0.18	-11.111	Nucleus	other
LYN	LYN proto-oncogene, Src family tyrosine kinase	P07948	0.036	1.6	Cytoplasm	kinase
LYPLA1	lysophospholipase 1	O75608	0.23	-1.429	Cytoplasm	enzyme
LYPLAL1	lysophospholipase like 1	Q5VWZ2	0.016	1.6	Cytoplasm	enzyme
M6PR	mannose-6-phosphate receptor, cation dependent	P20645	0.23	1.9	Cytoplasm	transporter
MACF1	microtubule actin crosslinking factor 1	Q9UPN3	0.37	1.6	Cytoplasm	enzyme
MACROH2A1	macroH2A.1 histone	O75367	0.0088	18	Nucleus	other
MAD1L1	mitotic arrest deficient 1 like 1	Q9Y6D9	0.37	4.2	Nucleus	other
MAGOH	mago homolog, exon junction complex subunit	P61326	0.44	1.5	Nucleus	other
MAGT1	magnesium transporter 1	Q9H0U3	0.025	4.3	Plasma Membrane	enzyme
MAN1B1	mannosidase alpha class 1B member 1	Q9UKM7	0.37	4.2	Cytoplasm	enzyme
MAN2B1	mannosidase alpha class 2B member 1	O00754	0.64	-1.25	Cytoplasm	enzyme
MAN2B2	mannosidase alpha class 2B member 2	Q9Y2E5	0.25	1.7	Cytoplasm	enzyme
MANF	mesencephalic astrocyte derived neurotrophic factor	P55145	0.94	1	Extracellular Space	other
MAP4	microtubule associated protein 4	P27816	0.74	-1.25	Cytoplasm	other
MAP1S	microtubule associated protein 1S	Q66K74	0.37	-1.25	Cytoplasm	enzyme
MAP2K1	mitogen-activated protein kinase kinase 1	Q02750	0.76	1.5	Cytoplasm	kinase
MAP2K2	mitogen-activated protein kinase kinase 2	P36507	0.37	2.6	Cytoplasm	kinase
MAP4K4	mitogen-activated protein kinase kinase kinase kinase 4	O95819	0.7	-1.111	Cytoplasm	kinase
MAPK1	mitogen-activated protein kinase 1	P28482	0.39	1.1	Cytoplasm	kinase
MAPK3	mitogen-activated protein kinase 3	P27361	0.62	-2	Cytoplasm	kinase
MAPK14	mitogen-activated protein kinase 14	Q16539	0.96	1.1	Cytoplasm	kinase
MAPRE1	microtubule associated protein RP/EB family member 1	Q15691	0.94	1	Cytoplasm	other
MARCKS	myristoylated alanine rich protein kinase C substrate	P29966	0.17	1.5	Plasma Membrane	other
MARCKSL1	MARCKS like 1	P49006	0.12	-20	Cytoplasm	other
MARK2	microtubule affinity regulating kinase 2	Q7KZI7	0.68	-1.429	Cytoplasm	kinase
MARS1	methionyl-tRNA synthetase 1	P56192	0.77	1.2	Cytoplasm	enzyme
MAT2A	methionine adenosyltransferase 2A	P31153	0.34	-1.25	Cytoplasm	enzyme
MAT2B	methionine adenosyltransferase 2B	Q9NZL9	0.39	-1.429	Cytoplasm	enzyme
MATR3	matrin 3	P43243	0.089	1.5	Nucleus	other
MAVS	mitochondrial antiviral signaling protein	Q7Z434	0.37	-5	Cytoplasm	other
MBNL1	muscleblind like splicing regulator 1	Q9NR56	0.55	1.2	Nucleus	other
MBOAT7	membrane bound O-acyltransferase domain containing 7	Q96N66	0.3	2	Plasma Membrane	enzyme
MCCC1	methylcrotonoyl-CoA carboxylase 1	Q96RQ3	0.096	2.3	Cytoplasm	enzyme
MCCC2	methylcrotonoyl-CoA carboxylase 2	Q9HCC0	0.039	1.2	Cytoplasm	enzyme
MCM2	minichromosome maintenance complex component 2	P49736	0.24	1.5	Nucleus	enzyme
MCM3	minichromosome maintenance complex component 3	P25205	0.86	1.1	Nucleus	enzyme
MCM4	minichromosome maintenance complex component 4	P33991	0.81	-1.111	Nucleus	enzyme
MCM5	minichromosome maintenance complex component 5	P33992	0.27	1.4	Nucleus	enzyme
MCM6	minichromosome maintenance complex component 6	Q14566	0.78	-1.111	Nucleus	enzyme
MCM7	minichromosome maintenance complex component 7	P33993	0.41	1.4	Nucleus	enzyme
MDH1	malate dehydrogenase 1	P40925	0.43	-1.25	Cytoplasm	enzyme
MDH2	malate dehydrogenase 2	P40926	0.45	-1.111	Cytoplasm	enzyme
ME2	malic enzyme 2	P23368	0.63	1.2	Cytoplasm	enzyme
MEF2D	myocyte enhancer factor 2D	Q14814	0.99	1	Nucleus	transcription regulator
MEPCE	methylphosphate capping enzyme	Q7L2J0	0.054	2.6	Nucleus	enzyme
MESD	mesoderm development LRP chaperone	Q14696	0.64	1.9	Extracellular Space	other
METTL7A	methyltransferase like 7A	Q9H8H3	0.51	1.2	Cytoplasm	other
METTL7B	methyltransferase like 7B	Q6UX53	0.16	11	Other	enzyme
MFSD1	major facilitator superfamily domain containing 1	Q9H3U5	0.12	2.9	Other	transporter
MFSD10	major facilitator superfamily domain containing 10	Q14728	0.013	2.9	Nucleus	transporter
MGAT1	alpha-1,3-mannosyl-glycoprotein 2-beta-N-acetylglucosaminyltransferase	P26572	0.69	1.3	Cytoplasm	enzyme
MGST1	microsomal glutathione S-transferase 1	P10620	0.095	3.5	Cytoplasm	enzyme
MIA2	MIA SH3 domain ER export factor 2	Q96PC5	1	1	Cytoplasm	other
MIA3	MIA SH3 domain ER export factor 3	Q5JRA6	0.23	1.9	Cytoplasm	other
MICAL1	microtubule associated monooxygenase, calponin and LIM domain containing 1	Q8TDZ2	0.65	1.2	Cytoplasm	enzyme
MIF	macrophage migration inhibitory factor	P14174	0.73	-1.111	Extracellular Space	cytokine
MLEC	malectin	Q14165	0.58	-1.25	Plasma Membrane	other
MMAB	metabolism of cobalamin associated B	Q96EY8	0.23	1.9	Cytoplasm	enzyme
MMP9	matrix metallopeptidase 9	P14780	0.33	1.6	Extracellular Space	peptidase
MMP14	matrix metallopeptidase 14	P50281	0.82	1.1	Extracellular Space	peptidase
MMUT	methylmalonyl-CoA mutase	P22033	0.12	7.6	Cytoplasm	enzyme
MNDA	myeloid cell nuclear differentiation antigen	P41218	0.78	-1.111	Nucleus	other
MOB1A	MOB kinase activator 1A	Q9H8S9	0.5	1.4	Plasma Membrane	other
MOGS	mannosyl-oligosaccharide glucosidase	Q13724	0.028	25	Cytoplasm	enzyme
MOV10	Mov10 RISC complex RNA helicase	Q9HCE1	1	1	Nucleus	enzyme
MRC2	mannose receptor C type 2	Q9UBG0	0.8	1.3	Plasma Membrane	transmembrane receptor
MRE11	MRE11 homolog, double strand break repair nuclease	P49959	0.43	2	Nucleus	enzyme
MRPL3	mitochondrial ribosomal protein L3	P09001	1	1	Cytoplasm	other
MRPL12	mitochondrial ribosomal protein L12	P52815	0.68	-1.667	Cytoplasm	other
MRPL15	mitochondrial ribosomal protein L15	Q9P015	0.14	2	Cytoplasm	other
MRPL17	mitochondrial ribosomal protein L17	Q9NRX2	0.23	3.6	Cytoplasm	other
MRPL37	mitochondrial ribosomal protein L37	Q9BZE1	0.25	1.4	Cytoplasm	enzyme
MRPL38	mitochondrial ribosomal protein L38	Q96DV4	0.82	1.1	Cytoplasm	other
MRPL39	mitochondrial ribosomal protein L39	Q9NYK5	1	1	Cytoplasm	other
MRPL44	mitochondrial ribosomal protein L44	Q9H9J2	0.46	1.3	Cytoplasm	enzyme
MRPL45	mitochondrial ribosomal protein L45	Q9BRJ2	0.97	1	Cytoplasm	other
MRPL46	mitochondrial ribosomal protein L46	Q9H2W6	0.35	2.7	Cytoplasm	other
MRPL49	mitochondrial ribosomal protein L49	Q13405	0.31	1.8	Cytoplasm	enzyme
MRPS7	mitochondrial ribosomal protein S7	Q9Y2R9	0.12	7.6	Cytoplasm	other
MRPS9	mitochondrial ribosomal protein S9	P82933	0.5	1.4	Cytoplasm	other
MRPS22	mitochondrial ribosomal protein S22	P82650	0.12	2.9	Cytoplasm	other
MRPS23	mitochondrial ribosomal protein S23	Q9Y3D9	0.7	1.2	Cytoplasm	other
MRPS27	mitochondrial ribosomal protein S27	Q92552	0.55	1.3	Cytoplasm	other
MRPS31	mitochondrial ribosomal protein S31	Q92665	0.98	1	Cytoplasm	other
MRPS34	mitochondrial ribosomal protein S34	P82930	0.35	2.7	Cytoplasm	other
MSN	moesin	P26038	0.41	-1.25	Plasma Membrane	other
MSR1	macrophage scavenger receptor 1	P21757	0.12	-14.286	Plasma Membrane	transmembrane receptor
MSRA	methionine sulfoxide reductase A	Q9UJ68	0.66	1.2	Cytoplasm	enzyme
MTA2	metastasis associated 1 family member 2	O94776	0.67	1.2	Nucleus	transcription regulator
MTCH2	mitochondrial carrier 2	Q9Y6C9	0.1	1.5	Cytoplasm	other
MTDH	metadherin	Q86UE4	0.92	1	Cytoplasm	transcription regulator
MTHFD1	methylenetetrahydrofolate dehydrogenase, cyclohydrolase and formyltetrahydrofolate synthetase 1	P11586	0.085	-1.25	Cytoplasm	enzyme
MTHFD2	methylenetetrahydrofolate dehydrogenase (NADP+ dependent) 2, methenyltetrahydrofolate cyclohydrolase	P13995	0.15	2.5	Cytoplasm	enzyme
MTHFD1L	methylenetetrahydrofolate dehydrogenase (NADP+ dependent) 1 like	Q6UB35	0.32	1.7	Cytoplasm	enzyme
MTIF2	mitochondrial translational initiation factor 2	P46199	0.021	14	Cytoplasm	translation regulator
MTPN	myotrophin	P58546	0.32	-1.25	Nucleus	transcription regulator
MTREX	Mtr4 exosome RNA helicase	P42285	0.12	2.9	Nucleus	enzyme
MTSS1	MTSS I-BAR domain containing 1	O43312	0.35	2.7	Cytoplasm	other
MVD	mevalonate diphosphate decarboxylase	P53602	0.99	1	Cytoplasm	enzyme
MVP	major vault protein	Q14764	0.4	1.5	Nucleus	other
MX2	MX dynamin like GTPase 2	P20592	0.73	-1.111	Nucleus	enzyme
MYBBP1A	MYB binding protein 1a	Q9BQG0	0.21	15	Nucleus	transcription regulator
MYDGF	myeloid derived growth factor	Q969H8	0.86	-1.111	Extracellular Space	cytokine
MYG1	MYG1 exonuclease	Q9HB07	0.74	-1.429	Nucleus	other
MYH9	myosin heavy chain 9	P35579	0.3	-1.111	Cytoplasm	enzyme
MYH14	myosin heavy chain 14	Q7Z406	0.95	1.1	Extracellular Space	enzyme
MYL6	myosin light chain 6	P60660	0.42	-1.111	Cytoplasm	enzyme
MYL12B	myosin light chain 12B	O14950	0.032	-1.667	Cytoplasm	other
MYL6B	myosin light chain 6B	P14649	0.27	-1.111	Cytoplasm	other
MYO6	myosin VI	Q9UM54	0.57	1.3	Cytoplasm	other
MYO18A	myosin XVIIIA	Q92614	0.63	1.5	Cytoplasm	other
MYO1E	myosin IE	Q12965	0.45	1.2	Cytoplasm	enzyme
MYO1F	myosin IF	O00160	0.74	1.1	Cytoplasm	other
MYO1G	myosin IG	B0I1T2	0.37	1.3	Cytoplasm	other
MYO9B	myosin IXB	Q13459	0.69	1.5	Cytoplasm	enzyme
MYOF	myoferlin	Q9NZM1	0.053	4	Nucleus	other
NAA15	N-alpha-acetyltransferase 15, NatA auxiliary subunit	Q9BXJ9	0.23	3.4	Nucleus	transcription regulator
NACA	nascent polypeptide associated complex subunit alpha	E9PAV3	0.19	-1.25	Cytoplasm	transcription regulator
NADK2	NAD kinase 2, mitochondrial	Q4G0N4	0.38	1.3	Cytoplasm	kinase
NAE1	NEDD8 activating enzyme E1 subunit 1	Q13564	0.54	-1.429	Cytoplasm	enzyme
NAGA	alpha-N-acetylgalactosaminidase	P17050	0.96	1	Cytoplasm	enzyme
NAGK	N-acetylglucosamine kinase	Q9UJ70	0.59	-1.111	Cytoplasm	kinase
NAMPT	nicotinamide phosphoribosyltransferase	P43490	0.78	-1.25	Extracellular Space	cytokine
NANS	N-acetylneuraminate synthase	Q9NR45	0.72	1	Cytoplasm	enzyme
NAP1L1	nucleosome assembly protein 1 like 1	P55209	0.046	-1.25	Nucleus	other
NAP1L4	nucleosome assembly protein 1 like 4	Q99733	0.05	-1.667	Cytoplasm	other
NAPA	NSF attachment protein alpha	P54920	0.62	1.2	Cytoplasm	transporter
NAPRT	nicotinate phosphoribosyltransferase	Q6XQN6	0.34	-1.111	Cytoplasm	enzyme
NARS1	asparaginyl-tRNA synthetase 1	O43776	0.69	-1.25	Cytoplasm	enzyme
NASP	nuclear autoantigenic sperm protein	P49321	0.45	1.4	Nucleus	other
NAT10	N-acetyltransferase 10	Q9H0A0	0.54	1.8	Nucleus	enzyme
NAXE	NAD(P)HX epimerase	Q8NCW5	0.61	1.3	Extracellular Space	enzyme
NCBP1	nuclear cap binding protein subunit 1	Q09161	0.39	1.3	Nucleus	other
NCEH1	neutral cholesterol ester hydrolase 1	Q6PIU2	0.2	2.6	Plasma Membrane	enzyme
NCF4	neutrophil cytosolic factor 4	Q15080	0.48	-1.429	Cytoplasm	enzyme
NCF1C	neutrophil cytosolic factor 1C pseudogene	A8MVU1	0.42	-2.5	Cytoplasm	other
NCK1	NCK adaptor protein 1	P16333	0.78	-1.25	Cytoplasm	kinase
NCK2	NCK adaptor protein 2	O43639	0.95	1	Cytoplasm	kinase
NCL	nucleolin	P19338	0.22	-1.25	Nucleus	other
NCLN	nicalin	Q969V3	0.45	1.4	Cytoplasm	peptidase
NCSTN	nicastrin	Q92542	0.33	1.6	Plasma Membrane	peptidase
NDRG1	N-myc downstream regulated 1	Q92597	0.37	-10	Nucleus	kinase
NDUFA4	NDUFA4 mitochondrial complex associated	O00483	0.37	4.3	Cytoplasm	enzyme
NDUFA5	NADH:ubiquinone oxidoreductase subunit A5	Q16718	0.62	1.5	Cytoplasm	enzyme
NDUFA9	NADH:ubiquinone oxidoreductase subunit A9	Q16795	0.49	1.8	Cytoplasm	enzyme
NDUFA10	NADH:ubiquinone oxidoreductase subunit A10	O95299	1	1	Cytoplasm	transporter
NDUFA12	NADH:ubiquinone oxidoreductase subunit A12	Q9UI09	0.69	1.2	Cytoplasm	enzyme
NDUFB4	NADH:ubiquinone oxidoreductase subunit B4	O95168	0.061	3.2	Cytoplasm	transporter
NDUFB9	NADH:ubiquinone oxidoreductase subunit B9	Q9Y6M9	0.22	1.8	Cytoplasm	enzyme
NDUFB10	NADH:ubiquinone oxidoreductase subunit B10	O96000	0.67	1.1	Cytoplasm	enzyme
NDUFS1	NADH:ubiquinone oxidoreductase core subunit S1	P28331	0.13	2.6	Cytoplasm	enzyme
NDUFS2	NADH:ubiquinone oxidoreductase core subunit S2	O75306	0.43	-2.5	Cytoplasm	enzyme
NDUFS3	NADH:ubiquinone oxidoreductase core subunit S3	O75489	0.96	1	Cytoplasm	enzyme
NDUFS6	NADH:ubiquinone oxidoreductase subunit S6	O75380	0.37	4.2	Cytoplasm	enzyme
NDUFS7	NADH:ubiquinone oxidoreductase core subunit S7	O75251	0.0089	18	Cytoplasm	enzyme
NDUFS8	NADH:ubiquinone oxidoreductase core subunit S8	O00217	0.23	2.4	Cytoplasm	enzyme
NDUFV1	NADH:ubiquinone oxidoreductase core subunit V1	P49821	0.15	2	Cytoplasm	enzyme
NDUFV2	NADH:ubiquinone oxidoreductase core subunit V2	P19404	0.088	1.7	Cytoplasm	enzyme
NECAP2	NECAP endocytosis associated 2	Q9NVZ3	0.78	1.3	Cytoplasm	other
NEK9	NIMA related kinase 9	Q8TD19	0.81	1.2	Nucleus	kinase
NELFB	negative elongation factor complex member B	Q8WX92	0.097	2.4	Nucleus	other
NENF	neudesin neurotrophic factor	Q9UMX5	0.55	1.7	Extracellular Space	growth factor
NES	nestin	P48681	0.99	1	Extracellular Space	other
NFKB1	nuclear factor kappa B subunit 1	P19838	0.36	-2.5	Nucleus	transcription regulator
NIBAN1	niban apoptosis regulator 1	Q9BZQ8	0.2	1.4	Cytoplasm	other
NIBAN2	niban apoptosis regulator 2	Q96TA1	0.52	1.3	Cytoplasm	transcription regulator
NIPSNAP1	nipsnap homolog 1	Q9BPW8	0.68	-1.667	Cytoplasm	enzyme
NIPSNAP2	nipsnap homolog 2	O75323	0.12	3.2	Plasma Membrane	other
NIPSNAP3A	nipsnap homolog 3A	Q9UFN0	0.0001	11	Nucleus	other
NISCH	nischarin	Q9Y2I1	0.62	1.5	Plasma Membrane	other
NIT2	nitrilase family member 2	Q9NQR4	0.5	-1.25	Cytoplasm	enzyme
NLN	neurolysin	Q9BYT8	0.075	3	Cytoplasm	peptidase
NLRX1	NLR family member X1	Q86UT6	1	1	Cytoplasm	other
NME1	NME/NM23 nucleoside diphosphate kinase 1	P15531	0.54	1.1	Cytoplasm	kinase
NMI	N-myc and STAT interactor	Q13287	0.37	4.3	Cytoplasm	transcription regulator
NMT1	N-myristoyltransferase 1	P30419	0.7	1.3	Cytoplasm	enzyme
NNT	nicotinamide nucleotide transhydrogenase	Q13423	0.33	1.3	Cytoplasm	enzyme
NOL6	nucleolar protein 6	Q9H6R4	0.35	2.8	Nucleus	other
NOMO1 (includes others)	NODAL modulator 1	Q5JPE7	0.041	2.2	Plasma Membrane	other
NONO	non-POU domain containing octamer binding	Q15233	0.36	1.1	Nucleus	transcription regulator
NOP2	NOP2 nucleolar protein	P46087	0.37	7.9	Nucleus	other
NOP56	NOP56 ribonucleoprotein	O00567	0.11	2.4	Nucleus	other
NOP58	NOP58 ribonucleoprotein	Q9Y2X3	0.17	3	Nucleus	enzyme
NPC1	NPC intracellular cholesterol transporter 1	O15118	0.63	1.5	Cytoplasm	transporter
NPC2	NPC intracellular cholesterol transporter 2	P61916	0.46	-1.25	Extracellular Space	transporter
NPEPPS	aminopeptidase puromycin sensitive	P55786	0.43	1.3	Cytoplasm	peptidase
NPM1	nucleophosmin 1	P06748	0.18	-2	Nucleus	transcription regulator
NPTN	neuroplastin	Q9Y639	0.21	2.1	Plasma Membrane	other
NQO1	NAD(P)H quinone dehydrogenase 1	P15559	0.77	-1.429	Cytoplasm	enzyme
NR3C1	nuclear receptor subfamily 3 group C member 1	P04150	0.29	1.5	Nucleus	ligand-dependent nuclear receptor
NRAS	NRAS proto-oncogene, GTPase	P01111	0.16	1.4	Plasma Membrane	enzyme
NRDC	nardilysin convertase	O43847	0.73	-1.429	Cytoplasm	peptidase
NRP1	neuropilin 1	O14786	0.1	2.4	Plasma Membrane	transmembrane receptor
NSDHL	NAD(P) dependent steroid dehydrogenase-like	Q15738	0.13	2.2	Cytoplasm	enzyme
NSF	N-ethylmaleimide sensitive factor, vesicle fusing ATPase	P46459	0.96	1	Cytoplasm	transporter
NSUN2	NOP2/Sun RNA methyltransferase 2	Q08J23	0.84	1	Nucleus	enzyme
NTPCR	nucleoside-triphosphatase, cancer-related	Q9BSD7	0.37	-5	Cytoplasm	other
NUCB1	nucleobindin 1	Q02818	0.76	-1.25	Cytoplasm	other
NUCB2	nucleobindin 2	P80303	0.44	1.4	Nucleus	other
NUDC	nuclear distribution C, dynein complex regulator	Q9Y266	0.44	-1.667	Cytoplasm	other
NUDCD1	NudC domain containing 1	Q96RS6	0.55	-1.25	Nucleus	other
NUDT14	nudix hydrolase 14	O95848	0.15	-11.111	Cytoplasm	phosphatase
NUDT21	nudix hydrolase 21	O43809	0.009	2.3	Nucleus	other
NUMA1	nuclear mitotic apparatus protein 1	Q14980	0.0055	19	Nucleus	other
NUP35	nucleoporin 35	Q8NFH5	0.12	2.9	Nucleus	transporter
NUP43	nucleoporin 43	Q8NFH3	0.23	3.6	Nucleus	transporter
NUP50	nucleoporin 50	Q9UKX7	0.12	7.6	Nucleus	transporter
NUP54	nucleoporin 54	Q7Z3B4	0.68	-1.667	Nucleus	other
NUP85	nucleoporin 85	Q9BW27	0.71	-1.429	Cytoplasm	other
NUP88	nucleoporin 88	Q99567	0.8	1.2	Nucleus	transporter
NUP93	nucleoporin 93	Q8N1F7	0.0097	5.1	Nucleus	other
NUP107	nucleoporin 107	P57740	0.53	1.4	Nucleus	other
NUP155	nucleoporin 155	O75694	0.73	1.1	Nucleus	other
NUP188	nucleoporin 188	Q5SRE5	0.98	1	Nucleus	other
NUP205	nucleoporin 205	Q92621	0.18	1.4	Nucleus	other
NUP210	nucleoporin 210	Q8TEM1	0.041	1.6	Nucleus	transporter
NUP214	nucleoporin 214	P35658	0.15	-3.333	Nucleus	transporter
OAS2	2'-5'-oligoadenylate synthetase 2	P29728	0.37	4.3	Cytoplasm	enzyme
OAS3	2'-5'-oligoadenylate synthetase 3	Q9Y6K5	0.33	1.5	Cytoplasm	enzyme
OAT	ornithine aminotransferase	P04181	0.096	3.6	Cytoplasm	enzyme
OCIAD1	OCIA domain containing 1	Q9NX40	0.96	1.1	Cytoplasm	other
OGDH	oxoglutarate dehydrogenase	Q02218	0.29	1.6	Cytoplasm	enzyme
OGFR	opioid growth factor receptor	Q9NZT2	0.41	-1.429	Plasma Membrane	other
OGT	O-linked N-acetylglucosamine (GlcNAc) transferase	O15294	0.5	-1.25	Cytoplasm	enzyme
OLA1	Obg like ATPase 1	Q9NTK5	0.05	-1.25	Cytoplasm	enzyme
OPA1	OPA1 mitochondrial dynamin like GTPase	O60313	0.12	1.7	Cytoplasm	enzyme
OPLAH	5-oxoprolinase, ATP-hydrolysing	O14841	0.38	1.2	Cytoplasm	enzyme
OSBP	oxysterol binding protein	P22059	0.4	-2	Cytoplasm	transporter
OSBPL3	oxysterol binding protein like 3	Q9H4L5	0.16	11	Cytoplasm	other
OSBPL8	oxysterol binding protein like 8	Q9BZF1	0.25	1.4	Plasma Membrane	transporter
OSBPL9	oxysterol binding protein like 9	Q96SU4	0.18	-11.111	Cytoplasm	other
OSTC	oligosaccharyltransferase complex non-catalytic subunit	Q9NRP0	0.69	1	Cytoplasm	enzyme
OSTF1	osteoclast stimulating factor 1	Q92882	0.5	-1.25	Nucleus	transcription regulator
OTUB1	OTU deubiquitinase, ubiquitin aldehyde binding 1	Q96FW1	0.38	-1.111	Cytoplasm	enzyme
OXCT1	3-oxoacid CoA-transferase 1	P55809	0.64	1.3	Cytoplasm	enzyme
OXR1	oxidation resistance 1	Q8N573	0.18	-11.111	Cytoplasm	enzyme
OXSM	3-oxoacyl-ACP synthase, mitochondrial	Q9NWU1	0.35	2.8	Cytoplasm	kinase
P2RX4	purinergic receptor P2X 4	Q99571	0.95	1	Plasma Membrane	ion channel
P3H1	prolyl 3-hydroxylase 1	Q32P28	0.45	1.2	Nucleus	enzyme
P4HA1	prolyl 4-hydroxylase subunit alpha 1	P13674	0.79	-1.25	Cytoplasm	enzyme
P4HB	prolyl 4-hydroxylase subunit beta	P07237	0.48	-1.111	Cytoplasm	enzyme
PA2G4	proliferation-associated 2G4	Q9UQ80	0.13	-1.667	Nucleus	transcription regulator
PABPC1	poly(A) binding protein cytoplasmic 1	P11940	0.62	1.2	Cytoplasm	translation regulator
PABPC4	poly(A) binding protein cytoplasmic 4	Q13310	0.81	1	Cytoplasm	translation regulator
PABPN1	poly(A) binding protein nuclear 1	Q86U42	0.46	1.1	Nucleus	enzyme
PACSIN2	protein kinase C and casein kinase substrate in neurons 2	Q9UNF0	0.14	-1.667	Cytoplasm	transporter
PAFAH1B1	platelet activating factor acetylhydrolase 1b regulatory subunit 1	P43034	0.56	-1.429	Cytoplasm	enzyme
PAFAH1B3	platelet activating factor acetylhydrolase 1b catalytic subunit 3	Q15102	0.16	1.4	Cytoplasm	enzyme
PAICS	phosphoribosylaminoimidazole carboxylase and phosphoribosylaminoimidazolesuccinocarboxamide synthase	P22234	0.23	-1.25	Cytoplasm	enzyme
PAK2	p21 (RAC1) activated kinase 2	Q13177	0.91	1	Cytoplasm	kinase
PAPOLA	poly(A) polymerase alpha	P51003	0.73	1.2	Nucleus	enzyme
PAPSS1	3'-phosphoadenosine 5'-phosphosulfate synthase 1	O43252	0.35	2.7	Cytoplasm	enzyme
PARK7	Parkinsonism associated deglycase	Q99497	0.14	-1.25	Nucleus	enzyme
PARP1	poly(ADP-ribose) polymerase 1	P09874	0.041	1.3	Nucleus	enzyme
PARVG	parvin gamma	Q9HBI0	0.77	-1.25	Cytoplasm	other
PBDC1	polysaccharide biosynthesis domain containing 1	Q9BVG4	0.83	-1.111	Other	other
PBXIP1	PBX homeobox interacting protein 1	Q96AQ6	0.25	3.3	Nucleus	transcription regulator
PCBP1	poly(rC) binding protein 1	Q15365	0.073	-1.25	Nucleus	translation regulator
PCCB	propionyl-CoA carboxylase subunit beta	P05166	0.48	1.7	Cytoplasm	enzyme
PCK2	phosphoenolpyruvate carboxykinase 2, mitochondrial	Q16822	0.0093	1.4	Cytoplasm	kinase
PCM1	pericentriolar material 1	Q15154	0.47	-1.25	Cytoplasm	other
PCMT1	protein-L-isoaspartate (D-aspartate) O-methyltransferase	P22061	0.46	-1.667	Cytoplasm	enzyme
PCNA	proliferating cell nuclear antigen	P12004	0.95	1	Nucleus	enzyme
PCYOX1	prenylcysteine oxidase 1	Q9UHG3	0.7	1.2	Cytoplasm	enzyme
PCYOX1L	prenylcysteine oxidase 1 like	Q8NBM8	0.09	-1.667	Other	other
PCYT1A	phosphate cytidylyltransferase 1, choline, alpha	P49585	0.55	1.7	Cytoplasm	enzyme
PDAP1	PDGFA associated protein 1	Q13442	0.37	-10	Cytoplasm	other
PDCD5	programmed cell death 5	O14737	0.68	-1.667	Nucleus	other
PDCD6	programmed cell death 6	O75340	0.37	-5	Cytoplasm	other
PDCD10	programmed cell death 10	Q9BUL8	0.63	1.5	Cytoplasm	other
PDCD11	programmed cell death 11	Q14690	1	1	Nucleus	other
PDCD6IP	programmed cell death 6 interacting protein	Q8WUM4	0.68	1	Cytoplasm	other
PDHA1	pyruvate dehydrogenase E1 subunit alpha 1	P08559	0.12	1.6	Cytoplasm	enzyme
PDHB	pyruvate dehydrogenase E1 subunit beta	P11177	0.075	1.4	Cytoplasm	enzyme
PDHX	pyruvate dehydrogenase complex component X	O00330	0.52	-1.667	Cytoplasm	enzyme
PDIA3	protein disulfide isomerase family A member 3	P30101	0.22	-1.111	Cytoplasm	peptidase
PDIA4	protein disulfide isomerase family A member 4	P13667	0.062	1.4	Cytoplasm	enzyme
PDIA6	protein disulfide isomerase family A member 6	Q15084	0.4	-1.429	Cytoplasm	enzyme
PDLIM5	PDZ and LIM domain 5	Q96HC4	0.97	1	Cytoplasm	other
PDLIM7	PDZ and LIM domain 7	Q9NR12	0.39	-1.429	Cytoplasm	other
PDP1	pyruvate dehyrogenase phosphatase catalytic subunit 1	Q9P0J1	0.49	1.6	Cytoplasm	phosphatase
PDS5A	PDS5 cohesin associated factor A	Q29RF7	0.41	-1.429	Nucleus	other
PDS5B	PDS5 cohesin associated factor B	Q9NTI5	0.0001	22	Nucleus	other
PEBP1	phosphatidylethanolamine binding protein 1	P30086	0.22	-1.25	Cytoplasm	other
PECAM1	platelet and endothelial cell adhesion molecule 1	P16284	0.52	1.3	Plasma Membrane	other
PELP1	proline, glutamate and leucine rich protein 1	Q8IZL8	0.046	3.1	Nucleus	other
PEPD	peptidase D	P12955	0.49	1.3	Cytoplasm	peptidase
PES1	pescadillo ribosomal biogenesis factor 1	O00541	1	1	Nucleus	other
PEX11B	peroxisomal biogenesis factor 11 beta	O96011	0.02	3.4	Cytoplasm	other
PFDN2	prefoldin subunit 2	Q9UHV9	0.37	-2.5	Cytoplasm	other
PFDN4	prefoldin subunit 4	Q9NQP4	0.23	-14.286	Cytoplasm	other
PFDN5	prefoldin subunit 5	Q99471	0.62	1.5	Nucleus	transcription regulator
PFKFB3	6-phosphofructo-2-kinase/fructose-2,6-biphosphatase 3	Q16875	1	1	Cytoplasm	kinase
PFKL	phosphofructokinase, liver type	P17858	0.55	-1.111	Cytoplasm	kinase
PFKP	phosphofructokinase, platelet	Q01813	0.23	-1.111	Cytoplasm	kinase
PFN1	profilin 1	P07737	0.075	-1.429	Cytoplasm	other
PGAM1	phosphoglycerate mutase 1	P18669	0.25	-1.429	Cytoplasm	phosphatase
PGAM5	PGAM family member 5, mitochondrial serine/threonine protein phosphatase	Q96HS1	0.32	1.6	Cytoplasm	enzyme
PGD	phosphogluconate dehydrogenase	P52209	0.42	-1.111	Cytoplasm	enzyme
PGK1	phosphoglycerate kinase 1	P00558	0.21	-1.25	Cytoplasm	kinase
PGLS	6-phosphogluconolactonase	O95336	0.45	-1.25	Cytoplasm	enzyme
PGM2	phosphoglucomutase 2	Q96G03	0.75	1.1	Cytoplasm	enzyme
PGP	phosphoglycolate phosphatase	A6NDG6	0.6	-1.429	Cytoplasm	enzyme
PGRMC1	progesterone receptor membrane component 1	O00264	0.43	2	Plasma Membrane	transmembrane receptor
PGRMC2	progesterone receptor membrane component 2	O15173	0.25	1.4	Nucleus	other
PHB2	prohibitin 2	Q99623	0.55	1.2	Cytoplasm	transcription regulator
PHB	prohibitin	P35232	0.16	-1.111	Nucleus	transcription regulator
PHGDH	phosphoglycerate dehydrogenase	O43175	0.38	-1.25	Cytoplasm	enzyme
PI4K2A	phosphatidylinositol 4-kinase type 2 alpha	Q9BTU6	0.96	-1.111	Cytoplasm	kinase
PICALM	phosphatidylinositol binding clathrin assembly protein	Q13492	0.79	1.2	Cytoplasm	other
PIH1D1	PIH1 domain containing 1	Q9NWS0	0.68	-1.667	Nucleus	other
PIK3R1	phosphoinositide-3-kinase regulatory subunit 1	P27986	0.3	-2.5	Cytoplasm	kinase
PIP4K2A	phosphatidylinositol-5-phosphate 4-kinase type 2 alpha	P48426	0.47	1.4	Cytoplasm	kinase
PITPNB	phosphatidylinositol transfer protein beta	P48739	0.97	1	Cytoplasm	transporter
PKM	pyruvate kinase M1/2	P14618	0.074	-1.429	Cytoplasm	kinase
PKN1	protein kinase N1	Q16512	0.82	1.2	Cytoplasm	kinase
PLA2G15	phospholipase A2 group XV	Q8NCC3	0.7	1.3	Cytoplasm	enzyme
PLA2G4C	phospholipase A2 group IVC	Q9UP65	0.37	7.9	Plasma Membrane	enzyme
PLAA	phospholipase A2 activating protein	Q9Y263	0.32	-1.429	Cytoplasm	other
PLAUR	plasminogen activator, urokinase receptor	Q03405	0.96	1.1	Plasma Membrane	transmembrane receptor
PLCB2	phospholipase C beta 2	Q00722	0.98	1	Cytoplasm	enzyme
PLCB3	phospholipase C beta 3	Q01970	0.39	2.5	Cytoplasm	enzyme
PLCG2	phospholipase C gamma 2	P16885	0.1	2.4	Cytoplasm	enzyme
PLD3	phospholipase D family member 3	Q8IV08	0.74	-1.25	Cytoplasm	enzyme
PLEC	plectin	Q15149	0.4	1.1	Cytoplasm	other
PLEK	pleckstrin	P08567	0.2	-1.667	Cytoplasm	other
PLEKHO2	pleckstrin homology domain containing O2	Q8TD55	0.007	-1.429	Cytoplasm	other
PLGRKT	plasminogen receptor with a C-terminal lysine	Q9HBL7	0.35	2.8	Cytoplasm	other
PLIN2	perilipin 2	Q99541	0.3	-1.429	Plasma Membrane	other
PLIN3	perilipin 3	O60664	0.23	-1.111	Cytoplasm	other
PLOD1	procollagen-lysine,2-oxoglutarate 5-dioxygenase 1	Q02809	0.96	1	Cytoplasm	enzyme
PLOD3	procollagen-lysine,2-oxoglutarate 5-dioxygenase 3	O60568	0.33	1.3	Cytoplasm	enzyme
PLPBP	pyridoxal phosphate binding protein	O94903	0.065	-2.5	Cytoplasm	enzyme
PLRG1	pleiotropic regulator 1	O43660	0.99	1	Nucleus	other
PLS1	plastin 1	Q14651	0.61	1.2	Plasma Membrane	other
PLXNB2	plexin B2	O15031	0.025	1.7	Plasma Membrane	transmembrane receptor
PML	promyelocytic leukemia	P29590	0.11	1.9	Nucleus	transcription regulator
PMPCA	peptidase, mitochondrial processing subunit alpha	Q10713	0.22	1.9	Cytoplasm	peptidase
PMPCB	peptidase, mitochondrial processing subunit beta	O75439	0.54	-1.25	Cytoplasm	peptidase
PNN	pinin, desmosome associated protein	Q9H307	0.97	1	Plasma Membrane	other
PNP	purine nucleoside phosphorylase	P00491	0.4	-1.25	Nucleus	enzyme
PNPLA6	patatin like phospholipase domain containing 6	Q8IY17	0.59	1.5	Cytoplasm	enzyme
POFUT1	protein O-fucosyltransferase 1	Q9H488	0.99	1	Cytoplasm	enzyme
POLDIP2	DNA polymerase delta interacting protein 2	Q9Y2S7	0.063	5.3	Cytoplasm	other
POLDIP3	DNA polymerase delta interacting protein 3	Q9BY77	0.82	-1.111	Nucleus	other
POLR2H	RNA polymerase II subunit H	P52434	0.23	1.9	Nucleus	enzyme
POP1	POP1 homolog, ribonuclease P/MRP subunit	Q99575	0.14	2.6	Nucleus	enzyme
POR	cytochrome p450 oxidoreductase	P16435	0.034	2.2	Cytoplasm	enzyme
PPA1	inorganic pyrophosphatase 1	Q15181	0.29	1.8	Cytoplasm	enzyme
PPA2	inorganic pyrophosphatase 2	Q9H2U2	0.74	1.1	Cytoplasm	enzyme
PPCS	phosphopantothenoylcysteine synthetase	Q9HAB8	0.93	1	Cytoplasm	enzyme
PPIA	peptidylprolyl isomerase A	P62937	0.37	-1.111	Cytoplasm	enzyme
PPIB	peptidylprolyl isomerase B	P23284	0.052	1.2	Cytoplasm	enzyme
PPID	peptidylprolyl isomerase D	Q08752	0.54	-1.429	Cytoplasm	enzyme
PPIE	peptidylprolyl isomerase E	Q9UNP9	0.69	-1.429	Nucleus	enzyme
PPIF	peptidylprolyl isomerase F	P30405	0.25	2.2	Cytoplasm	enzyme
PPIH	peptidylprolyl isomerase H	O43447	0.91	1	Nucleus	enzyme
PPIL1	peptidylprolyl isomerase like 1	Q9Y3C6	0.97	1	Plasma Membrane	enzyme
PPM1F	protein phosphatase, Mg2+/Mn2+ dependent 1F	P49593	0.77	-1.25	Cytoplasm	phosphatase
PPM1G	protein phosphatase, Mg2+/Mn2+ dependent 1G	O15355	0.94	1	Nucleus	phosphatase
PPP1CB	protein phosphatase 1 catalytic subunit beta	P62140	0.91	1	Cytoplasm	phosphatase
PPP1R7	protein phosphatase 1 regulatory subunit 7	Q15435	0.78	-1.111	Nucleus	phosphatase
PPP1R12B	protein phosphatase 1 regulatory subunit 12B	O60237	0.37	7.9	Cytoplasm	phosphatase
PPP1R9B	protein phosphatase 1 regulatory subunit 9B	Q96SB3	0.75	-1.429	Cytoplasm	enzyme
PPP2CA	protein phosphatase 2 catalytic subunit alpha	P67775	0.6	-1.25	Cytoplasm	phosphatase
PPP2R1A	protein phosphatase 2 scaffold subunit Aalpha	P30153	0.074	-1.25	Cytoplasm	phosphatase
PPP2R2A	protein phosphatase 2 regulatory subunit Balpha	P63151	0.16	-1.667	Cytoplasm	phosphatase
PPP2R5A	protein phosphatase 2 regulatory subunit B'alpha	Q15172	0.53	1.5	Cytoplasm	phosphatase
PPP2R5D	protein phosphatase 2 regulatory subunit B'delta	Q14738	0.38	1.2	Nucleus	phosphatase
PPP3CA	protein phosphatase 3 catalytic subunit alpha	Q08209	0.88	1	Cytoplasm	phosphatase
PPP5C	protein phosphatase 5 catalytic subunit	P53041	0.21	-5	Nucleus	phosphatase
PPP6C	protein phosphatase 6 catalytic subunit	O00743	0.17	2.2	Nucleus	phosphatase
PPT1	palmitoyl-protein thioesterase 1	P50897	0.26	-2	Cytoplasm	enzyme
PRCP	prolylcarboxypeptidase	P42785	0.35	2.8	Cytoplasm	peptidase
PRDX1	peroxiredoxin 1	Q06830	0.97	1	Cytoplasm	enzyme
PRDX2	peroxiredoxin 2	P32119	0.36	-1.429	Cytoplasm	enzyme
PRDX3	peroxiredoxin 3	P30048	0.7	-1.111	Cytoplasm	enzyme
PRDX4	peroxiredoxin 4	Q13162	0.41	-1.111	Cytoplasm	enzyme
PRDX5	peroxiredoxin 5	P30044	0.03	1.7	Cytoplasm	enzyme
PRDX6	peroxiredoxin 6	P30041	0.33	-1.429	Cytoplasm	enzyme
PREB	prolactin regulatory element binding	Q9HCU5	0.18	2.6	Nucleus	transcription regulator
PREP	prolyl endopeptidase	P48147	0.38	-2	Cytoplasm	peptidase
PRKAR1A	protein kinase cAMP-dependent type I regulatory subunit alpha	P10644	0.42	-1.25	Cytoplasm	kinase
PRKAR2A	protein kinase cAMP-dependent type II regulatory subunit alpha	P13861	0.79	1.1	Cytoplasm	kinase
PRKCD	protein kinase C delta	Q05655	0.7	1.5	Cytoplasm	kinase
PRKCSH	protein kinase C substrate 80K-H	P14314	0.7	1	Cytoplasm	enzyme
PRKDC	protein kinase, DNA-activated, catalytic subunit	P78527	0.13	1.2	Nucleus	kinase
PRMT1	protein arginine methyltransferase 1	Q99873	0.55	1.2	Nucleus	enzyme
PRMT5	protein arginine methyltransferase 5	O14744	0.85	1.1	Cytoplasm	enzyme
PRPF3	pre-mRNA processing factor 3	O43395	0.64	1.5	Nucleus	other
PRPF4	pre-mRNA processing factor 4	O43172	0.64	1.2	Nucleus	other
PRPF6	pre-mRNA processing factor 6	O94906	0.16	1.7	Nucleus	transcription regulator
PRPF8	pre-mRNA processing factor 8	Q6P2Q9	0.0036	5.2	Nucleus	other
PRPF19	pre-mRNA processing factor 19	Q9UMS4	0.26	-1.429	Nucleus	enzyme
PRPF31	pre-mRNA processing factor 31	Q8WWY3	0.68	1.4	Nucleus	other
PRPF40A	pre-mRNA processing factor 40 homolog A	O75400	0.13	1.7	Nucleus	other
PRPS1L1	phosphoribosyl pyrophosphate synthetase 1 like 1	P21108	0.65	1.3	Cytoplasm	kinase
PRRC2C	proline rich coiled-coil 2C	Q9Y520	0.63	-1.429	Cytoplasm	other
PSAP	prosaposin	P07602	0.25	3.3	Extracellular Space	enzyme
PSAT1	phosphoserine aminotransferase 1	Q9Y617	1	1	Cytoplasm	enzyme
PSMA1	proteasome 20S subunit alpha 1	P25786	0.53	1.2	Cytoplasm	peptidase
PSMA2	proteasome 20S subunit alpha 2	P25787	0.39	-1.429	Cytoplasm	peptidase
PSMA3	proteasome 20S subunit alpha 3	P25788	0.79	-1.111	Cytoplasm	peptidase
PSMA4	proteasome 20S subunit alpha 4	P25789	0.44	1.2	Cytoplasm	peptidase
PSMA5	proteasome 20S subunit alpha 5	P28066	0.03	-1.429	Cytoplasm	peptidase
PSMA6	proteasome 20S subunit alpha 6	P60900	0.69	1.1	Cytoplasm	peptidase
PSMA7	proteasome 20S subunit alpha 7	O14818	0.36	-1.25	Cytoplasm	peptidase
PSMB1	proteasome 20S subunit beta 1	P20618	0.62	1.1	Cytoplasm	peptidase
PSMB2	proteasome 20S subunit beta 2	P49721	0.47	1.4	Cytoplasm	peptidase
PSMB3	proteasome 20S subunit beta 3	P49720	0.65	-1.25	Cytoplasm	peptidase
PSMB4	proteasome 20S subunit beta 4	P28070	0.61	-1.111	Cytoplasm	peptidase
PSMB6	proteasome 20S subunit beta 6	P28072	0.24	3.9	Nucleus	peptidase
PSMB8	proteasome 20S subunit beta 8	P28062	0.61	-1.111	Cytoplasm	peptidase
PSMB9	proteasome 20S subunit beta 9	P28065	0.26	1.8	Cytoplasm	peptidase
PSMC1	proteasome 26S subunit, ATPase 1	P62191	0.66	1.1	Nucleus	peptidase
PSMC2	proteasome 26S subunit, ATPase 2	P35998	0.83	-1.111	Nucleus	peptidase
PSMC3	proteasome 26S subunit, ATPase 3	P17980	0.79	-1.111	Nucleus	enzyme
PSMC4	proteasome 26S subunit, ATPase 4	P43686	0.79	1.2	Nucleus	peptidase
PSMC5	proteasome 26S subunit, ATPase 5	P62195	0.0052	1.6	Nucleus	transcription regulator
PSMC6	proteasome 26S subunit, ATPase 6	P62333	0.7	1.1	Nucleus	peptidase
PSMD1	proteasome 26S subunit, non-ATPase 1	Q99460	0.81	1.1	Cytoplasm	other
PSMD2	proteasome 26S subunit, non-ATPase 2	Q13200	0.96	1	Cytoplasm	other
PSMD3	proteasome 26S subunit, non-ATPase 3	O43242	0.5	1.1	Cytoplasm	other
PSMD4	proteasome 26S subunit, non-ATPase 4	P55036	0.91	1	Cytoplasm	other
PSMD5	proteasome 26S subunit, non-ATPase 5	Q16401	0.69	1.2	Other	other
PSMD6	proteasome 26S subunit, non-ATPase 6	Q15008	0.1	2.3	Cytoplasm	enzyme
PSMD7	proteasome 26S subunit, non-ATPase 7	P51665	0.45	-1.111	Cytoplasm	other
PSMD8	proteasome 26S subunit, non-ATPase 8	P48556	0.63	1.4	Cytoplasm	other
PSMD9	proteasome 26S subunit, non-ATPase 9	O00233	0.41	1.6	Cytoplasm	transcription regulator
PSMD11	proteasome 26S subunit, non-ATPase 11	O00231	0.62	-1.111	Cytoplasm	other
PSMD12	proteasome 26S subunit, non-ATPase 12	O00232	0.51	-1.429	Cytoplasm	other
PSMD13	proteasome 26S subunit, non-ATPase 13	Q9UNM6	0.76	1.2	Cytoplasm	peptidase
PSMD14	proteasome 26S subunit, non-ATPase 14	O00487	0.4	-1.25	Cytoplasm	peptidase
PSME1	proteasome activator subunit 1	Q06323	0.011	-1.667	Cytoplasm	other
PSME2	proteasome activator subunit 2	Q9UL46	0.07	-1.667	Cytoplasm	peptidase
PSME3	proteasome activator subunit 3	P61289	0.44	1.4	Cytoplasm	peptidase
PSMG1	proteasome assembly chaperone 1	O95456	0.35	2.8	Plasma Membrane	other
PSPC1	paraspeckle component 1	Q8WXF1	0.61	1.1	Nucleus	transcription regulator
PTBP1	polypyrimidine tract binding protein 1	P26599	0.39	1.2	Nucleus	enzyme
PTCD3	pentatricopeptide repeat domain 3	Q96EY7	0.043	4.4	Cytoplasm	other
PTDSS1	phosphatidylserine synthase 1	P48651	0.68	1.1	Cytoplasm	enzyme
PTGES2	prostaglandin E synthase 2	Q9H7Z7	0.63	1.4	Cytoplasm	transcription regulator
PTGES3	prostaglandin E synthase 3	Q15185	0.44	-1.25	Cytoplasm	enzyme
PTGS1	prostaglandin-endoperoxide synthase 1	P23219	0.74	-1.111	Cytoplasm	enzyme
PTK2B	protein tyrosine kinase 2 beta	Q14289	0.12	5.3	Cytoplasm	kinase
PTMA	prothymosin alpha	P06454	0.13	-1.667	Nucleus	other
PTPN1	protein tyrosine phosphatase non-receptor type 1	P18031	0.89	1.1	Cytoplasm	phosphatase
PTPN6	protein tyrosine phosphatase non-receptor type 6	P29350	0.29	-1.25	Cytoplasm	phosphatase
PTPN7	protein tyrosine phosphatase non-receptor type 7	P35236	0.37	-1.25	Cytoplasm	phosphatase
PTPN11	protein tyrosine phosphatase non-receptor type 11	Q06124	0.085	-3.333	Cytoplasm	phosphatase
PTPN12	protein tyrosine phosphatase non-receptor type 12	Q05209	0.22	2.3	Cytoplasm	phosphatase
PTPN23	protein tyrosine phosphatase non-receptor type 23	Q9H3S7	0.64	1.9	Cytoplasm	phosphatase
PTPRC	protein tyrosine phosphatase receptor type C	P08575	0.069	1.3	Plasma Membrane	phosphatase
PTPRE	protein tyrosine phosphatase receptor type E	P23469	0.38	1.6	Plasma Membrane	phosphatase
PTPRJ	protein tyrosine phosphatase receptor type J	Q12913	0.93	1	Plasma Membrane	phosphatase
PTRH2	peptidyl-tRNA hydrolase 2	Q9Y3E5	0.25	2.4	Cytoplasm	enzyme
PUF60	poly(U) binding splicing factor 60	Q9UHX1	0.88	1.1	Nucleus	other
PURA	purine rich element binding protein A	Q00577	0.85	1.1	Nucleus	transcription regulator
PURB	purine rich element binding protein B	Q96QR8	0.78	1.1	Nucleus	transcription regulator
PUS1	pseudouridine synthase 1	Q9Y606	0.021	14	Nucleus	enzyme
PXN	paxillin	P49023	0.93	1.1	Cytoplasm	other
PYCARD	PYD and CARD domain containing	Q9ULZ3	0.28	-1.429	Cytoplasm	transcription regulator
PYCR2	pyrroline-5-carboxylate reductase 2	Q96C36	0.086	2.6	Cytoplasm	enzyme
PYGB	glycogen phosphorylase B	P11216	0.24	1.7	Cytoplasm	enzyme
PYGL	glycogen phosphorylase L	P06737	1	1	Cytoplasm	enzyme
PYGM	glycogen phosphorylase, muscle associated	P11217	0.81	1.1	Cytoplasm	enzyme
PYM1	PYM homolog 1, exon junction complex associated factor	Q9BRP8	0.73	-1.111	Nucleus	other
QARS1	glutaminyl-tRNA synthetase 1	P47897	0.8	-1.111	Cytoplasm	enzyme
QDPR	quinoid dihydropteridine reductase	P09417	0.54	-1.667	Cytoplasm	enzyme
QKI	QKI, KH domain containing RNA binding	Q96PU8	0.46	-1.25	Nucleus	other
QPRT	quinolinate phosphoribosyltransferase	Q15274	0.41	-1.25	Cytoplasm	enzyme
RAB14	RAB14, member RAS oncogene family	P61106	0.14	1.5	Cytoplasm	enzyme
RAB18	RAB18, member RAS oncogene family	Q9NP72	0.35	1.7	Cytoplasm	enzyme
RAB21	RAB21, member RAS oncogene family	Q9UL25	0.68	1.1	Cytoplasm	enzyme
RAB29	RAB29, member RAS oncogene family	O14966	0.78	-1.25	Plasma Membrane	enzyme
RAB31	RAB31, member RAS oncogene family	Q13636	0.63	1.3	Cytoplasm	enzyme
RAB32	RAB32, member RAS oncogene family	Q13637	0.51	1.3	Cytoplasm	enzyme
RAB44	RAB44, member RAS oncogene family	Q7Z6P3	0.93	1	Cytoplasm	other
RAB11B	RAB11B, member RAS oncogene family	Q15907	0.37	1.1	Cytoplasm	enzyme
RAB27A	RAB27A, member RAS oncogene family	P51159	0.12	8.1	Cytoplasm	enzyme
RAB2A	RAB2A, member RAS oncogene family	P61019	0.59	-1.111	Cytoplasm	enzyme
RAB3GAP2	RAB3 GTPase activating non-catalytic protein subunit 2	Q9H2M9	0.65	-1.667	Cytoplasm	enzyme
RAB5C	RAB5C, member RAS oncogene family	P51148	0.29	1.3	Cytoplasm	enzyme
RAB6A	RAB6A, member RAS oncogene family	P20340	0.24	1.5	Cytoplasm	enzyme
RAB7A	RAB7A, member RAS oncogene family	P51149	0.87	1	Cytoplasm	enzyme
RAB7B	RAB7B, member RAS oncogene family	Q96AH8	0.0098	18	Cytoplasm	peptidase
RABGGTA	Rab geranylgeranyltransferase subunit alpha	Q92696	0.55	-1.667	Extracellular Space	enzyme
RAC2	Rac family small GTPase 2	P15153	0.21	-1.111	Cytoplasm	enzyme
RACK1	receptor for activated C kinase 1	P63244	0.7	1	Cytoplasm	enzyme
RAD21	RAD21 cohesin complex component	O60216	0.35	2.7	Nucleus	transcription regulator
RAD50	RAD50 double strand break repair protein	Q92878	0.35	2.7	Nucleus	enzyme
RAD23B	RAD23 homolog B, nucleotide excision repair protein	P54727	0.59	-1.429	Nucleus	other
RAE1	ribonucleic acid export 1	P78406	0.12	29	Nucleus	other
RALA	RAS like proto-oncogene A	P11233	0.25	1.3	Cytoplasm	enzyme
RALY	RALY heterogeneous nuclear ribonucleoprotein	Q9UKM9	0.37	7.9	Nucleus	transcription regulator
RAN	RAN, member RAS oncogene family	P62826	0.46	-1.111	Nucleus	enzyme
RANBP1	RAN binding protein 1	P43487	0.37	-1.25	Nucleus	other
RANBP2	RAN binding protein 2	P49792	0.059	1.8	Nucleus	enzyme
RANBP3	RAN binding protein 3	Q9H6Z4	0.37	-2.5	Nucleus	other
RANBP10	RAN binding protein 10	Q6VN20	0.36	-2.5	Cytoplasm	other
RANGAP1	Ran GTPase activating protein 1	P46060	0.76	-1.111	Nucleus	other
RAP1A	RAP1A, member of RAS oncogene family	P62834	0.0035	-1.667	Cytoplasm	enzyme
RAP1GDS1	Rap1 GTPase-GDP dissociation stimulator 1	P52306	0.4	-1.25	Cytoplasm	other
RAP2B	RAP2B, member of RAS oncogene family	P61225	0.98	1	Plasma Membrane	enzyme
RAP2C	RAP2C, member of RAS oncogene family	Q9Y3L5	0.17	11	Cytoplasm	enzyme
RARS1	arginyl-tRNA synthetase 1	P54136	0.76	1.1	Cytoplasm	enzyme
RASA1	RAS p21 protein activator 1	P20936	0.0001	11	Cytoplasm	transporter
RAVER1	ribonucleoprotein, PTB binding 1	Q8IY67	0.55	1.4	Nucleus	other
RBBP4	RB binding protein 4, chromatin remodeling factor	Q09028	0.0026	1.6	Nucleus	enzyme
RBBP7	RB binding protein 7, chromatin remodeling factor	Q16576	0.079	2.1	Nucleus	transcription regulator
RBM3	RNA binding motif protein 3	P98179	0.18	2.4	Cytoplasm	other
RBM12	RNA binding motif protein 12	Q9NTZ6	0.97	1	Nucleus	other
RBM14	RNA binding motif protein 14	Q96PK6	0.14	1.2	Nucleus	transcription regulator
RBM15	RNA binding motif protein 15	Q96T37	0.35	1.7	Nucleus	other
RBM25	RNA binding motif protein 25	P49756	0.88	1.1	Nucleus	other
RBM34	RNA binding motif protein 34	P42696	0.48	1.9	Nucleus	other
RBM39	RNA binding motif protein 39	Q14498	0.075	1.5	Nucleus	transcription regulator
RBM42	RNA binding motif protein 42	Q9BTD8	0.48	1.9	Other	other
RBM47	RNA binding motif protein 47	A0AV96	0.72	-1.25	Nucleus	other
RBM8A	RNA binding motif protein 8A	Q9Y5S9	0.41	1.6	Nucleus	other
RBMX	RNA binding motif protein X-linked	P38159	0.089	4.1	Nucleus	other
RBMXL3	RBMX like 3	Q8N7X1	0.37	3.1	Other	other
RBX1	ring-box 1	P62877	0.96	1.1	Cytoplasm	enzyme
RCC1	regulator of chromosome condensation 1	P18754	0.23	-5	Cytoplasm	other
RCC2	regulator of chromosome condensation 2	Q9P258	0.94	1	Nucleus	other
RCN1	reticulocalbin 1	Q15293	0.44	1.5	Cytoplasm	other
RCN2	reticulocalbin 2	Q14257	0.37	4.2	Cytoplasm	other
RDH11	retinol dehydrogenase 11	Q8TC12	0.099	2.4	Cytoplasm	enzyme
RECQL	RecQ like helicase	P46063	0.6	1.3	Nucleus	enzyme
RENBP	renin binding protein	P51606	0.015	-14.286	Cytoplasm	enzyme
RER1	retention in endoplasmic reticulum sorting receptor 1	O15258	0.68	1.4	Cytoplasm	other
RFC4	replication factor C subunit 4	P35249	0.12	7.6	Nucleus	other
RHOA	ras homolog family member A	P61586	0.21	-1.111	Cytoplasm	enzyme
RHOG	ras homolog family member G	P84095	0.41	-1.429	Cytoplasm	enzyme
RHOT1	ras homolog family member T1	Q8IXI2	0.38	1.4	Cytoplasm	enzyme
RHOT2	ras homolog family member T2	Q8IXI1	0.1	3.3	Cytoplasm	enzyme
RIDA	reactive intermediate imine deaminase A homolog	P52758	0.0001	22	Cytoplasm	enzyme
RMDN1	regulator of microtubule dynamics 1	Q96DB5	0.1	6.2	Cytoplasm	other
RMDN3	regulator of microtubule dynamics 3	Q96TC7	0.14	2.4	Cytoplasm	other
RMND1	required for meiotic nuclear division 1 homolog	Q9NWS8	0.21	15	Cytoplasm	other
RNASE2	ribonuclease A family member 2	P10153	0.37	-5	Cytoplasm	enzyme
RNASEH2A	ribonuclease H2 subunit A	O75792	0.37	-10	Nucleus	enzyme
RNASEH2B	ribonuclease H2 subunit B	Q5TBB1	0.37	4.2	Nucleus	enzyme
RNASET2	ribonuclease T2	O00584	0.27	-1.25	Cytoplasm	enzyme
RNF213	ring finger protein 213	Q63HN8	0.98	1	Cytoplasm	enzyme
RNH1	ribonuclease/angiogenin inhibitor 1	P13489	0.073	-1.25	Cytoplasm	other
RNPEP	arginyl aminopeptidase	Q9H4A4	0.7	1	Cytoplasm	peptidase
RO60	Ro60, Y RNA binding protein	P10155	0.18	-1.25	Nucleus	other
ROCK1	Rho associated coiled-coil containing protein kinase 1	Q13464	0.35	-2.5	Cytoplasm	kinase
RP2	RP2 activator of ARL3 GTPase	O75695	0.51	1.4	Cytoplasm	enzyme
RPA1	replication protein A1	P27694	0.72	1.4	Nucleus	other
RPL3	ribosomal protein L3	P39023	0.4	-1.111	Nucleus	other
RPL4	ribosomal protein L4	P36578	0.12	-1.429	Cytoplasm	enzyme
RPL5	ribosomal protein L5	P46777	0.99	1	Cytoplasm	other
RPL6	ribosomal protein L6	Q02878	0.15	1.3	Nucleus	other
RPL7	ribosomal protein L7	P18124	0.24	-1.111	Nucleus	transcription regulator
RPL8	ribosomal protein L8	P62917	0.84	1.1	Cytoplasm	other
RPL9	ribosomal protein L9	P32969	0.75	1.1	Nucleus	other
RPL10	ribosomal protein L10	P27635	0.95	1	Cytoplasm	translation regulator
RPL11	ribosomal protein L11	P62913	0.092	-1.111	Cytoplasm	other
RPL12	ribosomal protein L12	P30050	0.0091	-1.667	Nucleus	other
RPL13	ribosomal protein L13	P26373	0.39	-1.111	Nucleus	other
RPL14	ribosomal protein L14	P50914	0.18	1.3	Cytoplasm	other
RPL15	ribosomal protein L15	P61313	0.88	1	Cytoplasm	other
RPL17	ribosomal protein L17	P18621	0.39	-1.25	Cytoplasm	other
RPL18	ribosomal protein L18	Q07020	0.31	-1.25	Cytoplasm	other
RPL19	ribosomal protein L19	P84098	0.63	-1.25	Cytoplasm	other
RPL21	ribosomal protein L21	P46778	0.74	-1.25	Cytoplasm	other
RPL22	ribosomal protein L22	P35268	0.51	-1.111	Cytoplasm	translation regulator
RPL23	ribosomal protein L23	P62829	0.55	1.3	Cytoplasm	other
RPL24	ribosomal protein L24	P83731	0.78	-1.111	Cytoplasm	other
RPL27	ribosomal protein L27	P61353	0.62	1.1	Cytoplasm	other
RPL28	ribosomal protein L28	P46779	0.69	1.1	Cytoplasm	other
RPL30	ribosomal protein L30	P62888	0.037	1.1	Cytoplasm	other
RPL31	ribosomal protein L31	P62899	0.24	2	Cytoplasm	other
RPL32	ribosomal protein L32	P62910	0.093	-1.667	Cytoplasm	other
RPL35	ribosomal protein L35	P42766	0.6	1.1	Cytoplasm	other
RPL36	ribosomal protein L36	Q9Y3U8	0.51	1.1	Cytoplasm	other
RPL38	ribosomal protein L38	P63173	0.71	1.5	Cytoplasm	other
RPL10A	ribosomal protein L10a	P62906	0.25	-1.111	Nucleus	other
RPL13A	ribosomal protein L13a	P40429	0.17	-1.667	Cytoplasm	other
RPL18A	ribosomal protein L18a	Q02543	0.96	1	Cytoplasm	other
RPL23A	ribosomal protein L23a	P62750	0.97	1	Cytoplasm	other
RPL26L1	ribosomal protein L26 like 1	Q9UNX3	0.039	2.9	Cytoplasm	other
RPL27A	ribosomal protein L27a	P46776	0.34	-1.25	Cytoplasm	other
RPL37A	ribosomal protein L37a	P61513	0.12	-1.667	Cytoplasm	other
RPL7A	ribosomal protein L7a	P62424	0.54	1.1	Cytoplasm	other
RPLP0	ribosomal protein lateral stalk subunit P0	P05388	0.45	-1.25	Cytoplasm	other
RPLP1	ribosomal protein lateral stalk subunit P1	P05386	0.016	-2	Cytoplasm	other
RPLP2	ribosomal protein lateral stalk subunit P2	P05387	0.2	-1.25	Cytoplasm	other
RPN1	ribophorin I	P04843	0.092	1.2	Cytoplasm	enzyme
RPN2	ribophorin II	P04844	0.039	1.2	Cytoplasm	enzyme
RPRD1B	regulation of nuclear pre-mRNA domain containing 1B	Q9NQG5	0.13	3	Nucleus	other
RPS2	ribosomal protein S2	P15880	0.37	-1.111	Cytoplasm	other
RPS3	ribosomal protein S3	P23396	0.18	-1.111	Cytoplasm	enzyme
RPS5	ribosomal protein S5	P46782	0.057	-1.429	Cytoplasm	other
RPS6	ribosomal protein S6	P62753	0.31	1.1	Cytoplasm	other
RPS7	ribosomal protein S7	P62081	0.41	-1.429	Cytoplasm	other
RPS8	ribosomal protein S8	P62241	0.22	-1.111	Cytoplasm	other
RPS9	ribosomal protein S9	P46781	0.063	1.3	Cytoplasm	translation regulator
RPS10	ribosomal protein S10	P46783	0.35	-1.25	Cytoplasm	other
RPS11	ribosomal protein S11	P62280	0.61	1.2	Cytoplasm	other
RPS12	ribosomal protein S12	P25398	0.56	-1.25	Cytoplasm	other
RPS13	ribosomal protein S13	P62277	0.57	-1.111	Cytoplasm	other
RPS14	ribosomal protein S14	P62263	0.72	1.1	Cytoplasm	translation regulator
RPS15	ribosomal protein S15	P62841	0.24	-3.333	Cytoplasm	other
RPS16	ribosomal protein S16	P62249	0.65	-1.111	Cytoplasm	other
RPS17	ribosomal protein S17	P08708	0.91	1	Cytoplasm	other
RPS18	ribosomal protein S18	P62269	0.94	1	Cytoplasm	other
RPS19	ribosomal protein S19	P39019	0.89	1	Cytoplasm	other
RPS20	ribosomal protein S20	P60866	0.59	-1.111	Cytoplasm	other
RPS21	ribosomal protein S21	P63220	0.57	-1.429	Cytoplasm	other
RPS23	ribosomal protein S23	P62266	0.41	1	Cytoplasm	translation regulator
RPS24	ribosomal protein S24	P62847	0.29	-3.333	Cytoplasm	other
RPS25	ribosomal protein S25	P62851	0.36	1.5	Cytoplasm	other
RPS26	ribosomal protein S26	P62854	0.15	-1.25	Cytoplasm	other
RPS27	ribosomal protein S27	P42677	0.35	-1.111	Cytoplasm	other
RPS28	ribosomal protein S28	P62857	0.28	-1.429	Cytoplasm	other
RPS29	ribosomal protein S29	P62273	0.39	-1.25	Cytoplasm	other
RPS15A	ribosomal protein S15a	P62244	0.057	2.1	Cytoplasm	other
RPS27A	ribosomal protein S27a	P62979	0.056	-1.429	Cytoplasm	other
RPS3A	ribosomal protein S3A	P61247	0.66	-1.111	Nucleus	other
RPS4X	ribosomal protein S4 X-linked	P62701	0.49	1.1	Cytoplasm	other
RPS6KA1	ribosomal protein S6 kinase A1	Q15418	0.32	-1.667	Cytoplasm	kinase
RPS6KA3	ribosomal protein S6 kinase A3	P51812	0.22	-10	Cytoplasm	kinase
RPSA	ribosomal protein SA	P08865	0.3	-1.429	Cytoplasm	translation regulator
RRAGC	Ras related GTP binding C	Q9HB90	0.52	-1.667	Cytoplasm	enzyme
RRBP1	ribosome binding protein 1	Q9P2E9	0.38	1.5	Cytoplasm	other
RRP1	ribosomal RNA processing 1	P56182	0.37	4.3	Nucleus	other
RRP12	ribosomal RNA processing 12 homolog	Q5JTH9	0.23	3.6	Nucleus	other
RRS1	ribosome biogenesis regulator 1 homolog	Q15050	0.12	7.6	Nucleus	other
RSL1D1	ribosomal L1 domain containing 1	O76021	1	1	Nucleus	other
RSU1	Ras suppressor protein 1	Q15404	0.92	1	Cytoplasm	other
RTCA	RNA 3'-terminal phosphate cyclase	O00442	0.97	1	Nucleus	enzyme
RTCB	RNA 2',3'-cyclic phosphate and 5'-OH ligase	Q9Y3I0	0.42	1.4	Cytoplasm	enzyme
RTL9	retrotransposon Gag like 9	Q8NET4	0.37	-2.5	Other	other
RTN3	reticulon 3	O95197	0.28	-1.25	Cytoplasm	other
RTN4	reticulon 4	Q9NQC3	0.59	-1.111	Cytoplasm	other
RTRAF	RNA transcription, translation and transport factor	Q9Y224	0.31	1.9	Nucleus	other
RUFY1	RUN and FYVE domain containing 1	Q96T51	0.48	1.4	Cytoplasm	other
RUVBL1	RuvB like AAA ATPase 1	Q9Y265	0.15	1.3	Nucleus	transcription regulator
RUVBL2	RuvB like AAA ATPase 2	Q9Y230	0.3	1.1	Nucleus	transcription regulator
S100A4	S100 calcium binding protein A4	P26447	0.095	-2	Cytoplasm	other
S100A8	S100 calcium binding protein A8	P05109	0.69	1	Cytoplasm	other
S100A11	S100 calcium binding protein A11	P31949	0.48	-1.429	Cytoplasm	other
SACM1L	SAC1 like phosphatidylinositide phosphatase	Q9NTJ5	0.57	1.3	Cytoplasm	phosphatase
SAE1	SUMO1 activating enzyme subunit 1	Q9UBE0	0.48	-1.25	Cytoplasm	enzyme
SAFB2	scaffold attachment factor B2	Q14151	0.049	23	Cytoplasm	other
SAFB	scaffold attachment factor B	Q15424	0.0008	31	Nucleus	other
SAMHD1	SAM and HD domain containing deoxynucleoside triphosphate triphosphohydrolase 1	Q9Y3Z3	0.42	-1.111	Nucleus	enzyme
SAMM50	SAMM50 sorting and assembly machinery component	Q9Y512	0.096	2.3	Cytoplasm	other
SAR1A	secretion associated Ras related GTPase 1A	Q9NR31	0.35	2.2	Cytoplasm	enzyme
SARNP	SAP domain containing ribonucleoprotein	P82979	0.014	1.8	Nucleus	transcription regulator
SARS1	seryl-tRNA synthetase 1	P49591	0.89	1	Cytoplasm	enzyme
SARS2	seryl-tRNA synthetase 2, mitochondrial	Q9NP81	0.62	1.4	Cytoplasm	enzyme
SART1	spliceosome associated factor 1, recruiter of U4/U6.U5 tri-snRNP	O43290	0.28	1.5	Nucleus	other
SART3	spliceosome associated factor 3, U4/U6 recycling protein	Q15020	0.58	1.2	Nucleus	other
SBSN	suprabasin	Q6UWP8	0.63	1.5	Cytoplasm	other
SCAF4	SR-related CTD associated factor 4	O95104	0.082	1.9	Nucleus	other
SCAF8	SR-related CTD associated factor 8	Q9UPN6	0.98	1	Nucleus	other
SCAMP2	secretory carrier membrane protein 2	O15127	0.12	-1.429	Cytoplasm	other
SCAMP3	secretory carrier membrane protein 3	O14828	0.01	1.7	Cytoplasm	transporter
SCARB1	scavenger receptor class B member 1	Q8WTV0	0.35	2.7	Plasma Membrane	transporter
SCARB2	scavenger receptor class B member 2	Q14108	0.27	1.2	Plasma Membrane	transmembrane receptor
SCCPDH	saccharopine dehydrogenase (putative)	Q8NBX0	0.64	1.1	Cytoplasm	other
SCFD1	sec1 family domain containing 1	Q8WVM8	0.44	-1.667	Cytoplasm	transporter
SCIN	scinderin	Q9Y6U3	0.99	1	Cytoplasm	other
SCLY	selenocysteine lyase	Q96I15	0.37	-1.667	Cytoplasm	enzyme
SCP2	sterol carrier protein 2	P22307	0.39	1.1	Cytoplasm	transporter
SCPEP1	serine carboxypeptidase 1	Q9HB40	0.087	-2	Cytoplasm	peptidase
SDCBP	syndecan binding protein	O00560	0.19	-1.25	Plasma Membrane	enzyme
SDF4	stromal cell derived factor 4	Q9BRK5	0.23	3.6	Cytoplasm	other
SDF2L1	stromal cell derived factor 2 like 1	Q9HCN8	0.13	18	Cytoplasm	other
SDHA	succinate dehydrogenase complex flavoprotein subunit A	P31040	0.21	1.5	Cytoplasm	enzyme
SDHB	succinate dehydrogenase complex iron sulfur subunit B	P21912	0.053	2.4	Cytoplasm	enzyme
SDSL	serine dehydratase like	Q96GA7	0.63	1.3	Cytoplasm	enzyme
SEC13	SEC13 homolog, nuclear pore and COPII coat complex component	P55735	0.6	1.1	Cytoplasm	transporter
SEC63	SEC63 homolog, protein translocation regulator	Q9UGP8	0.19	1.5	Cytoplasm	transporter
SEC16A	SEC16 homolog A, endoplasmic reticulum export factor	O15027	0.65	1.4	Cytoplasm	phosphatase
SEC22B	SEC22 homolog B, vesicle trafficking protein (gene/pseudogene)	O75396	0.87	1	Cytoplasm	other
SEC23B	SEC23 homolog B, COPII coat complex component	Q15437	0.22	-2	Extracellular Space	transporter
SEC24B	SEC24 homolog B, COPII coat complex component	O95487	0.35	2.7	Cytoplasm	transporter
SEC24C	SEC24 homolog C, COPII coat complex component	P53992	0.55	1.2	Cytoplasm	transporter
SEC24D	SEC24 homolog D, COPII coat complex component	O94855	0.69	1.3	Cytoplasm	transporter
SEC31A	SEC31 homolog A, COPII coat complex component	O94979	0.98	1	Cytoplasm	other
SEC61A1	SEC61 translocon subunit alpha 1	P61619	0.35	1.6	Cytoplasm	transporter
SEC61B	SEC61 translocon subunit beta	P60468	0.18	1.4	Cytoplasm	transporter
SEL1L	SEL1L adaptor subunit of ERAD E3 ubiquitin ligase	Q9UBV2	0.38	2.1	Cytoplasm	other
SELENOI	selenoprotein I	Q9C0D9	0.4	-1.429	Cytoplasm	enzyme
SEPTIN2	septin 2	Q15019	0.08	-1.429	Cytoplasm	enzyme
SEPTIN7	septin 7	Q16181	0.48	-1.429	Cytoplasm	other
SEPTIN9	septin 9	Q9UHD8	0.64	1.2	Cytoplasm	enzyme
SEPTIN11	septin 11	Q9NVA2	0.91	1	Nucleus	other
SERBP1	SERPINE1 mRNA binding protein 1	Q8NC51	0.88	1	Cytoplasm	other
SERINC1	serine incorporator 1	Q9NRX5	0.033	-14.286	Plasma Membrane	transporter
SERPINB1	serpin family B member 1	P30740	0.79	1.2	Cytoplasm	other
SERPINB6	serpin family B member 6	P35237	0.5	1.4	Cytoplasm	other
SERPINB8	serpin family B member 8	P50452	0.44	-1.429	Cytoplasm	other
SERPINH1	serpin family H member 1	P50454	0.84	1	Extracellular Space	other
SET	SET nuclear proto-oncogene	Q01105	0.53	1.2	Nucleus	phosphatase
SF1	splicing factor 1	Q15637	0.21	1.3	Nucleus	transcription regulator
SF3A1	splicing factor 3a subunit 1	Q15459	0.083	1.8	Nucleus	other
SF3A3	splicing factor 3a subunit 3	Q12874	0.031	1.7	Nucleus	other
SF3B1	splicing factor 3b subunit 1	O75533	0.17	1.9	Nucleus	other
SF3B2	splicing factor 3b subunit 2	Q13435	0.038	2.2	Nucleus	other
SF3B3	splicing factor 3b subunit 3	Q15393	0.011	1.7	Nucleus	other
SFPQ	splicing factor proline and glutamine rich	P23246	0.36	1.2	Nucleus	other
SFXN1	sideroflexin 1	Q9H9B4	0.036	1.9	Cytoplasm	transporter
SFXN3	sideroflexin 3	Q9BWM7	0.059	1.3	Cytoplasm	transporter
SGTA	small glutamine rich tetratricopeptide repeat containing alpha	O43765	0.97	1	Cytoplasm	other
SH3BGRL3	SH3 domain binding glutamate rich protein like 3	Q9H299	0.18	-1.429	Nucleus	other
SH3BGRL	SH3 domain binding glutamate rich protein like	O75368	0.55	1.1	Cytoplasm	other
SH3BP1	SH3 domain binding protein 1	Q9Y3L3	0.1	2.2	Plasma Membrane	other
SH3GLB1	SH3 domain containing GRB2 like, endophilin B1	Q9Y371	0.4	1.5	Cytoplasm	enzyme
SH3KBP1	SH3 domain containing kinase binding protein 1	Q96B97	0.46	-1.429	Cytoplasm	other
SHMT2	serine hydroxymethyltransferase 2	P34897	0.061	1.2	Cytoplasm	enzyme
SHOX2	short stature homeobox 2	O60902	0.37	-10	Nucleus	transcription regulator
SIL1	SIL1 nucleotide exchange factor	Q9H173	0.12	7.5	Cytoplasm	transporter
SIRPA	signal regulatory protein alpha	P78324	0.49	1.3	Plasma Membrane	phosphatase
SLAMF8	SLAM family member 8	Q9P0V8	0.35	2.7	Extracellular Space	other
SLC16A1	solute carrier family 16 member 1	P53985	0.097	2.4	Plasma Membrane	transporter
SLC16A3	solute carrier family 16 member 3	O15427	0.44	-1.111	Plasma Membrane	transporter
SLC1A5	solute carrier family 1 member 5	Q15758	0.96	1	Plasma Membrane	transporter
SLC22A18	solute carrier family 22 member 18	Q96BI1	0.33	3.6	Plasma Membrane	transporter
SLC25A1	solute carrier family 25 member 1	P53007	0.059	1.3	Other	transporter
SLC25A3	solute carrier family 25 member 3	Q00325	0.61	1.1	Cytoplasm	transporter
SLC25A5	solute carrier family 25 member 5	P05141	0.77	1	Cytoplasm	transporter
SLC25A10	solute carrier family 25 member 10	Q9UBX3	0.075	6.5	Cytoplasm	transporter
SLC25A11	solute carrier family 25 member 11	Q02978	0.95	1	Cytoplasm	transporter
SLC25A12	solute carrier family 25 member 12	O75746	0.045	15	Cytoplasm	transporter
SLC25A13	solute carrier family 25 member 13	Q9UJS0	0.015	8.1	Cytoplasm	transporter
SLC25A19	solute carrier family 25 member 19	Q9HC21	0.64	-2	Cytoplasm	transporter
SLC25A20	solute carrier family 25 member 20	O43772	0.1	2.3	Cytoplasm	transporter
SLC25A22	solute carrier family 25 member 22	Q9H936	0.036	3.8	Cytoplasm	transporter
SLC25A24	solute carrier family 25 member 24	Q6NUK1	0.36	1.2	Cytoplasm	transporter
SLC2A1	solute carrier family 2 member 1	P11166	0.37	4.3	Plasma Membrane	transporter
SLC2A5	solute carrier family 2 member 5	P22732	0.42	-1.25	Plasma Membrane	transporter
SLC35E1	solute carrier family 35 member E1	Q96K37	0.56	1.5	Cytoplasm	other
SLC3A2	solute carrier family 3 member 2	P08195	1	1	Plasma Membrane	transporter
SLC44A1	solute carrier family 44 member 1	Q8WWI5	0.7	1.3	Plasma Membrane	transporter
SLC4A1AP	solute carrier family 4 member 1 adaptor protein	Q9BWU0	0.63	-1.429	Nucleus	transporter
SLC7A5	solute carrier family 7 member 5	Q01650	0.25	1.6	Plasma Membrane	transporter
SLK	STE20 like kinase	Q9H2G2	0.46	2	Nucleus	kinase
SLTM	SAFB like transcription modulator	Q9NWH9	0.053	2.4	Nucleus	other
SMAP2	small ArfGAP2	Q8WU79	0.93	1	Cytoplasm	other
SMARCA2	SWI/SNF related, matrix associated, actin dependent regulator of chromatin, subfamily a, member 2	P51531	0.0001	5.2	Nucleus	transcription regulator
SMARCA5	SWI/SNF related, matrix associated, actin dependent regulator of chromatin, subfamily a, member 5	O60264	0.13	18	Nucleus	transcription regulator
SMARCB1	SWI/SNF related, matrix associated, actin dependent regulator of chromatin, subfamily b, member 1	Q12824	0.12	3.2	Nucleus	transcription regulator
SMARCC1	SWI/SNF related, matrix associated, actin dependent regulator of chromatin subfamily c member 1	Q92922	0.95	1.1	Nucleus	transcription regulator
SMARCC2	SWI/SNF related, matrix associated, actin dependent regulator of chromatin subfamily c member 2	Q8TAQ2	0.039	10	Nucleus	transcription regulator
SMARCD2	SWI/SNF related, matrix associated, actin dependent regulator of chromatin, subfamily d, member 2	Q92925	0.37	4.3	Nucleus	transcription regulator
SMC3	structural maintenance of chromosomes 3	Q9UQE7	0.094	4.4	Nucleus	other
SMC1A	structural maintenance of chromosomes 1A	Q14683	0.00072	36	Nucleus	transporter
SMCHD1	structural maintenance of chromosomes flexible hinge domain containing 1	A6NHR9	0.0046	4.8	Nucleus	enzyme
SMU1	SMU1 DNA replication regulator and spliceosomal factor	Q2TAY7	0.12	7.6	Nucleus	other
SNAP23	synaptosome associated protein 23	O00161	0.78	-1.25	Plasma Membrane	transporter
SND1	staphylococcal nuclease and tudor domain containing 1	Q7KZF4	0.84	1	Nucleus	enzyme
SNRNP40	small nuclear ribonucleoprotein U5 subunit 40	Q96DI7	1	1	Nucleus	other
SNRNP70	small nuclear ribonucleoprotein U1 subunit 70	P08621	0.28	1.4	Nucleus	other
SNRNP200	small nuclear ribonucleoprotein U5 subunit 200	O75643	0.04	2.4	Nucleus	enzyme
SNRPA1	small nuclear ribonucleoprotein polypeptide A'	P09661	0.49	1.3	Nucleus	other
SNRPA	small nuclear ribonucleoprotein polypeptide A	P09012	0.051	2	Nucleus	other
SNRPB2	small nuclear ribonucleoprotein polypeptide B2	P08579	0.053	2.3	Nucleus	other
SNRPB	small nuclear ribonucleoprotein polypeptides B and B1	P14678	0.0046	2	Nucleus	other
SNRPD2	small nuclear ribonucleoprotein D2 polypeptide	P62316	0.45	1.4	Nucleus	other
SNRPD3	small nuclear ribonucleoprotein D3 polypeptide	P62318	0.6	-1.25	Nucleus	other
SNRPE	small nuclear ribonucleoprotein polypeptide E	P62304	0.75	1.3	Nucleus	other
SNTB1	syntrophin beta 1	Q13884	0.74	1.3	Plasma Membrane	other
SNU13	small nuclear ribonucleoprotein 13	P55769	0.16	11	Nucleus	other
SNX1	sorting nexin 1	Q13596	0.18	2.6	Cytoplasm	transporter
SNX2	sorting nexin 2	O60749	0.44	-1.25	Cytoplasm	transporter
SNX3	sorting nexin 3	O60493	0.57	-1.429	Cytoplasm	transporter
SNX5	sorting nexin 5	Q9Y5X3	0.66	-1.111	Cytoplasm	transporter
SNX6	sorting nexin 6	Q9UNH7	0.26	-1.667	Cytoplasm	transporter
SNX9	sorting nexin 9	Q9Y5X1	0.49	1.3	Cytoplasm	transporter
SNX27	sorting nexin 27	Q96L92	0.36	-2.5	Cytoplasm	other
SOD1	superoxide dismutase 1	P00441	0.023	1.3	Cytoplasm	enzyme
SOD2	superoxide dismutase 2	P04179	0.066	2	Cytoplasm	enzyme
SON	SON DNA and RNA binding protein	P18583	0.83	-1.111	Nucleus	other
SORD	sorbitol dehydrogenase	Q00796	0.76	1.1	Cytoplasm	enzyme
SPAG9	sperm associated antigen 9	O60271	0.27	-1.667	Cytoplasm	other
SPATS2L	spermatogenesis associated serine rich 2 like	Q9NUQ6	0.37	7.8	Nucleus	other
SPCS2	signal peptidase complex subunit 2	Q15005	0.0025	3.4	Cytoplasm	other
SPCS3	signal peptidase complex subunit 3	P61009	0.15	1.8	Cytoplasm	peptidase
SPN	sialophorin	P16150	0.061	1.6	Plasma Membrane	transmembrane receptor
SPP1	secreted phosphoprotein 1	P10451	0.28	-1.667	Extracellular Space	cytokine
SPTAN1	spectrin alpha, non-erythrocytic 1	Q13813	0.27	1.6	Plasma Membrane	other
SPTBN1	spectrin beta, non-erythrocytic 1	Q01082	0.18	1.7	Plasma Membrane	other
SPTBN4	spectrin beta, non-erythrocytic 4	Q9H254	0.37	2.2	Cytoplasm	other
SPTLC1	serine palmitoyltransferase long chain base subunit 1	O15269	0.21	15	Cytoplasm	enzyme
SQLE	squalene epoxidase	Q14534	1	1	Cytoplasm	enzyme
SQOR	sulfide quinone oxidoreductase	Q9Y6N5	0.07	1.1	Cytoplasm	enzyme
SQSTM1	sequestosome 1	Q13501	0.8	-1.111	Cytoplasm	transcription regulator
SRI	sorcin	P30626	0.12	-14.286	Cytoplasm	transporter
SRM	spermidine synthase	P19623	0.84	1.1	Cytoplasm	enzyme
SRP9	signal recognition particle 9	P49458	0.62	-1.429	Cytoplasm	other
SRP14	signal recognition particle 14	P37108	0.67	-1.111	Cytoplasm	other
SRP54	signal recognition particle 54	P61011	1	1	Cytoplasm	enzyme
SRP68	signal recognition particle 68	Q9UHB9	0.57	-1.25	Nucleus	other
SRP72	signal recognition particle 72	O76094	0.46	1.3	Nucleus	kinase
SRPRA	SRP receptor subunit alpha	P08240	0.64	1.1	Cytoplasm	other
SRPRB	SRP receptor subunit beta	Q9Y5M8	0.091	1.4	Cytoplasm	other
SRRM1	serine and arginine repetitive matrix 1	Q8IYB3	0.043	4.4	Nucleus	other
SRRM2	serine/arginine repetitive matrix 2	Q9UQ35	0.032	4.4	Nucleus	other
SRRT	serrate, RNA effector molecule	Q9BXP5	0.48	1.4	Nucleus	other
SRSF1	serine and arginine rich splicing factor 1	Q07955	0.11	1.7	Nucleus	other
SRSF2	serine and arginine rich splicing factor 2	Q01130	0.93	1	Nucleus	transcription regulator
SRSF3	serine and arginine rich splicing factor 3	P84103	0.13	-1.25	Nucleus	other
SRSF5	serine and arginine rich splicing factor 5	Q13243	0.86	1.1	Nucleus	other
SRSF6	serine and arginine rich splicing factor 6	Q13247	0.67	-1.111	Nucleus	other
SRSF7	serine and arginine rich splicing factor 7	Q16629	0.22	1.7	Nucleus	other
SRSF11	serine and arginine rich splicing factor 11	Q05519	0.56	-1.111	Nucleus	other
SSB	small RNA binding exonuclease protection factor La	P05455	0.21	-1.25	Nucleus	enzyme
SSBP1	single stranded DNA binding protein 1	Q04837	0.36	1.3	Cytoplasm	other
SSH3	slingshot protein phosphatase 3	Q8TE77	0.63	1.5	Cytoplasm	phosphatase
SSR1	signal sequence receptor subunit 1	P43307	0.3	1.3	Cytoplasm	other
SSR4	signal sequence receptor subunit 4	P51571	0.51	1.4	Cytoplasm	other
ST13	ST13 Hsp70 interacting protein	P50502	0.69	-1.111	Cytoplasm	other
STAT1	signal transducer and activator of transcription 1	P42224	0.77	1.1	Nucleus	transcription regulator
STAT3	signal transducer and activator of transcription 3	P40763	0.37	-1.429	Nucleus	transcription regulator
STAT6	signal transducer and activator of transcription 6	P42226	0.64	1.9	Nucleus	transcription regulator
STIM1	stromal interaction molecule 1	Q13586	0.39	1.5	Plasma Membrane	ion channel
STIP1	stress induced phosphoprotein 1	P31948	0.84	1	Cytoplasm	other
STK3	serine/threonine kinase 3	Q13188	0.35	-2	Cytoplasm	kinase
STK4	serine/threonine kinase 4	Q13043	0.6	-1.667	Cytoplasm	kinase
STK10	serine/threonine kinase 10	O94804	0.81	1	Cytoplasm	kinase
STK26	serine/threonine kinase 26	Q9P289	0.25	2.4	Nucleus	kinase
STMN1	stathmin 1	P16949	0.23	1.5	Cytoplasm	other
STOM	stomatin	P27105	0.032	2.3	Plasma Membrane	other
STOML2	stomatin like 2	Q9UJZ1	0.69	1.2	Plasma Membrane	other
STRAP	serine/threonine kinase receptor associated protein	Q9Y3F4	0.38	-1.25	Plasma Membrane	other
STRBP	spermatid perinuclear RNA binding protein	Q96SI9	0.37	1.4	Cytoplasm	other
STT3A	STT3 oligosaccharyltransferase complex catalytic subunit A	P46977	0.058	1.5	Plasma Membrane	enzyme
STT3B	STT3 oligosaccharyltransferase complex catalytic subunit B	Q8TCJ2	0.18	3.4	Cytoplasm	enzyme
STX4	syntaxin 4	Q12846	0.11	1.7	Plasma Membrane	transporter
STX7	syntaxin 7	O15400	0.24	1.3	Plasma Membrane	transporter
STX12	syntaxin 12	Q86Y82	0.56	-1.429	Cytoplasm	other
STXBP2	syntaxin binding protein 2	Q15833	0.19	1.5	Plasma Membrane	transporter
STXBP3	syntaxin binding protein 3	O00186	0.81	1.1	Plasma Membrane	transporter
SUB1	SUB1 regulator of transcription	P53999	0.91	1	Nucleus	transcription regulator
SUCLA2	succinate-CoA ligase ADP-forming subunit beta	Q9P2R7	0.17	1.7	Cytoplasm	enzyme
SUCLG1	succinate-CoA ligase GDP/ADP-forming subunit alpha	P53597	0.31	1.1	Cytoplasm	enzyme
SUCLG2	succinate-CoA ligase GDP-forming subunit beta	Q96I99	0.1	1.3	Cytoplasm	enzyme
SUGT1	SGT1 homolog, MIS12 kinetochore complex assembly cochaperone	Q9Y2Z0	0.51	-1.25	Nucleus	other
SULT1A1	sulfotransferase family 1A member 1	P50225	0.75	-1.25	Cytoplasm	enzyme
SUMF2	sulfatase modifying factor 2	Q8NBJ7	0.76	1.1	Cytoplasm	other
SUMO2	small ubiquitin like modifier 2	P61956	0.48	-1.429	Nucleus	enzyme
SUN2	Sad1 and UNC84 domain containing 2	Q9UH99	0.99	1	Nucleus	other
SUPT5H	SPT5 homolog, DSIF elongation factor subunit	O00267	0.97	1	Nucleus	transcription regulator
SURF4	surfeit 4	O15260	0.11	3.1	Cytoplasm	other
SWAP70	switching B cell complex subunit SWAP70	Q9UH65	0.76	-1.429	Cytoplasm	other
SYK	spleen associated tyrosine kinase	P43405	0.38	1.6	Cytoplasm	kinase
SYMPK	symplekin	Q92797	0.08	2.6	Cytoplasm	other
SYNCRIP	synaptotagmin binding cytoplasmic RNA interacting protein	O60506	0.2	1.2	Nucleus	other
SYNE3	spectrin repeat containing nuclear envelope family member 3	Q6ZMZ3	0.12	15	Nucleus	other
SYNGR2	synaptogyrin 2	O43760	0.31	1.9	Cytoplasm	other
SYPL1	synaptophysin like 1	Q16563	0.57	-1.111	Plasma Membrane	transporter
TAB2	TGF-beta activated kinase 1 (MAP3K7) binding protein 2	Q9NYJ8	0.29	-2.5	Cytoplasm	other
TACC1	transforming acidic coiled-coil containing protein 1	O75410	0.37	-10	Nucleus	other
TAF15	TATA-box binding protein associated factor 15	Q92804	0.34	1.2	Nucleus	other
TAGLN2	transgelin 2	P37802	0.13	-1.25	Cytoplasm	other
TALDO1	transaldolase 1	P37837	0.59	-1.111	Cytoplasm	enzyme
TAOK3	TAO kinase 3	Q9H2K8	0.11	1.5	Cytoplasm	kinase
TAP1	transporter 1, ATP binding cassette subfamily B member	Q03518	0.04	2.1	Cytoplasm	transporter
TAP2	transporter 2, ATP binding cassette subfamily B member	Q03519	0.12	2.9	Cytoplasm	transporter
TAPBP	TAP binding protein	O15533	0.37	12	Cytoplasm	transporter
TARDBP	TAR DNA binding protein	Q13148	0.62	1.1	Nucleus	transcription regulator
TARS1	threonyl-tRNA synthetase 1	P26639	0.12	1.3	Nucleus	enzyme
TARS2	threonyl-tRNA synthetase 2, mitochondrial	Q9BW92	0.23	1.9	Cytoplasm	enzyme
TBC1D5	TBC1 domain family member 5	Q92609	0.5	-1.25	Extracellular Space	other
TBC1D10B	TBC1 domain family member 10B	Q4KMP7	0.5	1.5	Plasma Membrane	enzyme
TBCA	tubulin folding cofactor A	O75347	0.69	1	Cytoplasm	other
TBCB	tubulin folding cofactor B	Q99426	0.93	1.1	Cytoplasm	other
TBCE	tubulin folding cofactor E	Q15813	0.23	1.9	Cytoplasm	other
TBL2	transducin beta like 2	Q9Y4P3	0.54	1.2	Plasma Membrane	other
TBL1XR1	TBL1X receptor 1	Q9BZK7	0.8	1.2	Nucleus	transcription regulator
TBXAS1	thromboxane A synthase 1	P24557	0.31	1.9	Plasma Membrane	enzyme
TCEA1	transcription elongation factor A1	P23193	0.48	-1.25	Nucleus	transcription regulator
TCERG1	transcription elongation regulator 1	O14776	0.12	4.3	Nucleus	transcription regulator
TCIRG1	T cell immune regulator 1, ATPase H+ transporting V0 subunit a3	Q13488	0.13	2.2	Plasma Membrane	enzyme
TCOF1	treacle ribosome biogenesis factor 1	Q13428	0.15	4.4	Nucleus	transporter
TCP1	t-complex 1	P17987	0.025	-1.25	Cytoplasm	other
TECR	trans-2,3-enoyl-CoA reductase	Q9NZ01	0.19	26	Plasma Membrane	enzyme
TERF2IP	TERF2 interacting protein	Q9NYB0	0.015	2.9	Nucleus	other
TES	testin LIM domain protein	Q9UGI8	0.54	-1.25	Plasma Membrane	other
TFG	trafficking from ER to golgi regulator	Q92734	0.69	-1.25	Cytoplasm	other
TFRC	transferrin receptor	P02786	0.046	1.8	Plasma Membrane	transporter
TGFB1	transforming growth factor beta 1	P01137	0.37	1.7	Extracellular Space	growth factor
TGOLN2	trans-golgi network protein 2	O43493	0.46	-1.25	Cytoplasm	other
THOC2	THO complex 2	Q8NI27	0.33	2.9	Nucleus	other
THOP1	thimet oligopeptidase 1	P52888	0.45	-1.111	Cytoplasm	peptidase
THRAP3	thyroid hormone receptor associated protein 3	Q9Y2W1	0.81	-1.111	Nucleus	transcription regulator
THUMPD1	THUMP domain containing 1	Q9NXG2	0.81	1.1	Nucleus	other
TIA1	TIA1 cytotoxic granule associated RNA binding protein	P31483	0.26	1.6	Nucleus	other
TIAL1	TIA1 cytotoxic granule associated RNA binding protein like 1	Q01085	0.37	-5	Nucleus	transcription regulator
TIMM44	translocase of inner mitochondrial membrane 44	O43615	0.58	1.1	Cytoplasm	transporter
TIMM50	translocase of inner mitochondrial membrane 50	Q3ZCQ8	0.86	1.1	Cytoplasm	phosphatase
TIMMDC1	translocase of inner mitochondrial membrane domain containing 1	Q9NPL8	0.99	1	Cytoplasm	other
TIPRL	TOR signaling pathway regulator	O75663	0.69	1	Cytoplasm	other
TKFC	triokinase and FMN cyclase	Q3LXA3	0.42	-2	Cytoplasm	kinase
TKT	transketolase	P29401	0.14	-1.111	Cytoplasm	enzyme
TLN1	talin 1	Q9Y490	0.024	-1.111	Plasma Membrane	other
TLN2	talin 2	Q9Y4G6	0.37	1.3	Nucleus	other
TM9SF2	transmembrane 9 superfamily member 2	Q99805	0.12	2.9	Plasma Membrane	transporter
TM9SF3	transmembrane 9 superfamily member 3	Q9HD45	0.7	1.3	Cytoplasm	transporter
TM9SF4	transmembrane 9 superfamily member 4	Q92544	0.63	1.3	Cytoplasm	transporter
TMCO1	transmembrane and coiled-coil domains 1	Q9UM00	0.093	2.7	Cytoplasm	ion channel
TMED4	transmembrane p24 trafficking protein 4	Q7Z7H5	1	1	Cytoplasm	transporter
TMED5	transmembrane p24 trafficking protein 5	Q9Y3A6	0.62	1.5	Cytoplasm	other
TMED7	transmembrane p24 trafficking protein 7	Q9Y3B3	0.13	-16.667	Cytoplasm	transporter
TMED9	transmembrane p24 trafficking protein 9	Q9BVK6	0.26	-1.667	Cytoplasm	transporter
TMED10	transmembrane p24 trafficking protein 10	P49755	0.31	1.2	Cytoplasm	transporter
TMEM33	transmembrane protein 33	P57088	1	1	Cytoplasm	other
TMEM43	transmembrane protein 43	Q9BTV4	0.18	5.4	Nucleus	other
TMEM109	transmembrane protein 109	Q9BVC6	0.97	1	Cytoplasm	other
TMEM165	transmembrane protein 165	Q9HC07	0.51	1.6	Plasma Membrane	other
TMEM63A	transmembrane protein 63A	O94886	0.55	-1.667	Plasma Membrane	ion channel
TMOD3	tropomodulin 3	Q9NYL9	0.45	-1.429	Cytoplasm	other
TMPO	thymopoietin	P42167	0.58	1.1	Nucleus	other
TMSB10/TMSB4X	thymosin beta 4 X-linked	P62328	0.24	-1.667	Cytoplasm	other
TMX1	thioredoxin related transmembrane protein 1	Q9H3N1	0.0071	2.8	Cytoplasm	enzyme
TMX3	thioredoxin related transmembrane protein 3	Q96JJ7	0.33	1.8	Cytoplasm	enzyme
TNPO1	transportin 1	Q92973	0.1	-1.111	Nucleus	transporter
TNS3	tensin 3	Q68CZ2	0.5	-1.25	Plasma Membrane	phosphatase
TOLLIP	toll interacting protein	Q9H0E2	0.95	1.1	Cytoplasm	other
TOM1	target of myb1 membrane trafficking protein	O60784	0.56	-1.25	Cytoplasm	transporter
TOMM22	translocase of outer mitochondrial membrane 22	Q9NS69	0.037	1.6	Cytoplasm	transporter
TOMM40	translocase of outer mitochondrial membrane 40	O96008	1	1	Cytoplasm	ion channel
TOMM70	translocase of outer mitochondrial membrane 70	O94826	0.24	1.6	Cytoplasm	transporter
TOP1	DNA topoisomerase I	P11387	0.065	1.5	Nucleus	enzyme
TOP2B	DNA topoisomerase II beta	Q02880	0.23	2.4	Nucleus	enzyme
TOR1A	torsin family 1 member A	O14656	0.0001	11	Cytoplasm	enzyme
TOR1AIP1	torsin 1A interacting protein 1	Q5JTV8	0.69	1.1	Nucleus	other
TOR4A	torsin family 4 member A	Q9NXH8	0.48	1.7	Other	other
TPD52L2	TPD52 like 2	O43399	0.81	1.1	Cytoplasm	other
TPI1	triosephosphate isomerase 1	P60174	0.33	-1.429	Cytoplasm	enzyme
TPM4	tropomyosin 4	P67936	0.084	-1.429	Cytoplasm	other
TPP1	tripeptidyl peptidase 1	O14773	0.095	-1.667	Cytoplasm	peptidase
TPP2	tripeptidyl peptidase 2	P29144	0.3	1.4	Cytoplasm	peptidase
TPR	translocated promoter region, nuclear basket protein	P12270	0.2	1.6	Nucleus	other
TPT1	tumor protein, translationally-controlled 1	P13693	0.73	-1.111	Cytoplasm	other
TRA2A	transformer 2 alpha homolog	Q13595	0.0014	29	Nucleus	other
TRA2B	transformer 2 beta homolog	P62995	0.96	1.1	Nucleus	other
TRAF3IP3	TRAF3 interacting protein 3	Q9Y228	1	1	Other	other
TRAM1	translocation associated membrane protein 1	Q15629	0.12	7.5	Cytoplasm	other
TRAP1	TNF receptor associated protein 1	Q12931	0.56	-1.25	Cytoplasm	enzyme
TRAPPC12	trafficking protein particle complex 12	Q8WVT3	0.36	-2.5	Nucleus	other
TRIM25	tripartite motif containing 25	Q14258	0.55	-1.429	Cytoplasm	transcription regulator
TRIM28	tripartite motif containing 28	Q13263	0.46	1.1	Nucleus	transcription regulator
TRIM33	tripartite motif containing 33	Q9UPN9	0.23	1.9	Nucleus	transcription regulator
TRIP11	thyroid hormone receptor interactor 11	Q15643	0.35	2.8	Cytoplasm	transcription regulator
TRIP12	thyroid hormone receptor interactor 12	Q14669	0.12	3.2	Cytoplasm	enzyme
TRMT1	tRNA methyltransferase 1	Q9NXH9	0.63	1.3	Extracellular Space	enzyme
TRMT10C	tRNA methyltransferase 10C, mitochondrial RNase P subunit	Q7L0Y3	0.4	2	Cytoplasm	enzyme
TRMT1L	tRNA methyltransferase 1 like	Q7Z2T5	0.95	1	Other	enzyme
TSFM	Ts translation elongation factor, mitochondrial	P43897	0.97	1	Cytoplasm	translation regulator
TSG101	tumor susceptibility 101	Q99816	0.38	1.4	Cytoplasm	transcription regulator
TSN	translin	Q15631	0.11	1.4	Nucleus	other
TST	thiosulfate sulfurtransferase	Q16762	0.37	7.9	Cytoplasm	enzyme
TSTA3	tissue specific transplantation antigen P35B	Q13630	0.29	-1.25	Plasma Membrane	enzyme
TTC1	tetratricopeptide repeat domain 1	Q99614	0.26	-3.333	Cytoplasm	other
TTLL12	tubulin tyrosine ligase like 12	Q14166	0.82	1.1	Cytoplasm	other
TTYH3	tweety family member 3	Q9C0H2	0.063	3	Plasma Membrane	ion channel
TUBA1C	tubulin alpha 1c	Q9BQE3	0.22	-1.667	Cytoplasm	other
TUBB4B	tubulin beta 4B class IVb	P68371	0.23	-1.429	Cytoplasm	other
TUFM	Tu translation elongation factor, mitochondrial	P49411	0.58	-1.111	Cytoplasm	translation regulator
TWF2	twinfilin actin binding protein 2	Q6IBS0	0.023	-2.5	Cytoplasm	kinase
TXN	thioredoxin	P10599	0.67	1.1	Cytoplasm	enzyme
TXNDC5	thioredoxin domain containing 5	Q8NBS9	0.3	1.3	Cytoplasm	enzyme
TXNDC12	thioredoxin domain containing 12	O95881	0.19	2.7	Cytoplasm	enzyme
TXNL1	thioredoxin like 1	O43396	0.72	-1.111	Cytoplasm	enzyme
TXNRD1	thioredoxin reductase 1	Q16881	0.54	-2	Cytoplasm	enzyme
TYMP	thymidine phosphorylase	P19971	0.45	1.5	Extracellular Space	growth factor
TYROBP	transmembrane immune signaling adaptor TYROBP	O43914	0.17	-1.429	Plasma Membrane	transmembrane receptor
U2AF2	U2 small nuclear RNA auxiliary factor 2	P26368	0.6	1.3	Nucleus	other
U2AF1/U2AF1L5	U2 small nuclear RNA auxiliary factor 1	Q01081	0.48	1.7	Nucleus	other
U2SURP	U2 snRNP associated SURP domain containing	O15042	0.056	2.6	Nucleus	other
UAP1L1	UDP-N-acetylglucosamine pyrophosphorylase 1 like 1	Q3KQV9	0.095	3.5	Other	other
UBA1	ubiquitin like modifier activating enzyme 1	P22314	0.21	-1.111	Cytoplasm	enzyme
UBA2	ubiquitin like modifier activating enzyme 2	Q9UBT2	0.57	-1.429	Cytoplasm	enzyme
UBA3	ubiquitin like modifier activating enzyme 3	Q8TBC4	0.71	-1.25	Cytoplasm	enzyme
UBA7	ubiquitin like modifier activating enzyme 7	P41226	0.65	1.2	Cytoplasm	enzyme
UBAP2L	ubiquitin associated protein 2 like	Q14157	0.6	1.2	Nucleus	other
UBE2K	ubiquitin conjugating enzyme E2 K	P61086	0.68	-1.667	Cytoplasm	transcription regulator
UBE2M	ubiquitin conjugating enzyme E2 M	P61081	0.69	1.2	Cytoplasm	enzyme
UBE2N	ubiquitin conjugating enzyme E2 N	P61088	0.72	1.1	Cytoplasm	enzyme
UBE2V1	ubiquitin conjugating enzyme E2 V1	Q13404	0.73	1.1	Nucleus	transcription regulator
UBE4A	ubiquitination factor E4A	Q14139	0.27	2	Cytoplasm	enzyme
UBQLN1	ubiquilin 1	Q9UMX0	0.63	1.3	Cytoplasm	other
UBQLN2	ubiquilin 2	Q9UHD9	0.97	1	Nucleus	other
UBQLN4	ubiquilin 4	Q9NRR5	0.45	1.5	Cytoplasm	other
UBR4	ubiquitin protein ligase E3 component n-recognin 4	Q5T4S7	0.6	-1.429	Nucleus	enzyme
UBTF	upstream binding transcription factor	P17480	0.0066	32	Nucleus	transcription regulator
UBXN4	UBX domain protein 4	Q92575	0.89	1	Extracellular Space	other
UCHL3	ubiquitin C-terminal hydrolase L3	P15374	0.44	1.4	Cytoplasm	peptidase
UCHL5	ubiquitin C-terminal hydrolase L5	Q9Y5K5	0.3	1.6	Cytoplasm	peptidase
UFD1	ubiquitin recognition factor in ER associated degradation 1	Q92890	0.98	1	Cytoplasm	peptidase
UFL1	UFM1 specific ligase 1	O94874	0.8	1.1	Cytoplasm	enzyme
UGDH	UDP-glucose 6-dehydrogenase	O60701	0.57	1.3	Nucleus	enzyme
UGGT1	UDP-glucose glycoprotein glucosyltransferase 1	Q9NYU2	0.085	1.5	Cytoplasm	enzyme
UGP2	UDP-glucose pyrophosphorylase 2	Q16851	0.35	1.2	Cytoplasm	enzyme
UMPS	uridine monophosphate synthetase	P11172	0.77	-1.25	Cytoplasm	enzyme
UNC93B1	unc-93 homolog B1, TLR signaling regulator	Q9H1C4	0.77	1.2	Cytoplasm	other
UPF1	UPF1 RNA helicase and ATPase	Q92900	0.53	-1.429	Nucleus	enzyme
UPP1	uridine phosphorylase 1	Q16831	0.19	1.5	Cytoplasm	enzyme
UQCRB	ubiquinol-cytochrome c reductase binding protein	P14927	0.99	1	Cytoplasm	enzyme
UQCRC1	ubiquinol-cytochrome c reductase core protein 1	P31930	0.072	-1.25	Cytoplasm	enzyme
UQCRC2	ubiquinol-cytochrome c reductase core protein 2	P22695	0.61	-1.111	Cytoplasm	enzyme
UQCRFS1	ubiquinol-cytochrome c reductase, Rieske iron-sulfur polypeptide 1	P47985	0.37	12	Cytoplasm	enzyme
USO1	USO1 vesicle transport factor	O60763	0.099	-1.429	Cytoplasm	other
USP5	ubiquitin specific peptidase 5	P45974	0.67	1.3	Cytoplasm	peptidase
USP7	ubiquitin specific peptidase 7	Q93009	0.37	4.3	Nucleus	peptidase
USP14	ubiquitin specific peptidase 14	P54578	0.72	-1.111	Cytoplasm	peptidase
USP15	ubiquitin specific peptidase 15	Q9Y4E8	0.7	1.5	Cytoplasm	peptidase
USP39	ubiquitin specific peptidase 39	Q53GS9	0.44	1.5	Nucleus	peptidase
USP9X	ubiquitin specific peptidase 9 X-linked	Q93008	0.7	1.2	Plasma Membrane	peptidase
UTRN	utrophin	P46939	0.018	2.5	Plasma Membrane	transmembrane receptor
VAC14	VAC14 component of PIKFYVE complex	Q08AM6	0.6	-1.429	Cytoplasm	other
VAMP8	vesicle associated membrane protein 8	Q9BV40	0.35	2.7	Plasma Membrane	transporter
VAPA	VAMP associated protein A	Q9P0L0	0.19	1.1	Plasma Membrane	other
VARS1	valyl-tRNA synthetase 1	P26640	0.12	-1.429	Cytoplasm	enzyme
VASP	vasodilator stimulated phosphoprotein	P50552	0.26	-1.429	Plasma Membrane	other
VAT1	vesicle amine transport 1	Q99536	0.31	-1.111	Plasma Membrane	transporter
VAV1	vav guanine nucleotide exchange factor 1	P15498	0.72	1.4	Nucleus	transcription regulator
VCL	vinculin	P18206	0.41	1.2	Plasma Membrane	enzyme
VCP	valosin containing protein	P55072	0.96	1	Cytoplasm	enzyme
VDAC1	voltage dependent anion channel 1	P21796	0.041	1.3	Cytoplasm	ion channel
VDAC2	voltage dependent anion channel 2	P45880	0.13	1.9	Cytoplasm	ion channel
VDAC3	voltage dependent anion channel 3	Q9Y277	0.17	1.7	Cytoplasm	ion channel
VIM	vimentin	P08670	0.59	-1.111	Cytoplasm	other
VKORC1L1	vitamin K epoxide reductase complex subunit 1 like 1	Q8N0U8	0.37	4.3	Cytoplasm	enzyme
VPS18	VPS18 core subunit of CORVET and HOPS complexes	Q9P253	0.14	2.4	Cytoplasm	transporter
VPS29	VPS29 retromer complex component	Q9UBQ0	0.96	1.1	Cytoplasm	transporter
VPS35	VPS35 retromer complex component	Q96QK1	0.91	1	Cytoplasm	transporter
VPS36	vacuolar protein sorting 36 homolog	Q86VN1	0.37	-5	Cytoplasm	other
VPS50	VPS50 subunit of EARP/GARPII complex	Q96JG6	0.37	-10	Cytoplasm	other
VPS13C	vacuolar protein sorting 13 homolog C	Q709C8	0.62	-1.429	Cytoplasm	other
VPS26A	VPS26, retromer complex component A	O75436	0.67	-1.25	Cytoplasm	transporter
VPS26B	VPS26, retromer complex component B	Q4G0F5	0.1	2.4	Cytoplasm	transporter
VPS37B	VPS37B subunit of ESCRT-I	Q9H9H4	0.48	1.9	Cytoplasm	other
VPS4B	vacuolar protein sorting 4 homolog B	O75351	0.4	-1.667	Cytoplasm	transporter
VTA1	vesicle trafficking 1	Q9NP79	0.57	1.2	Cytoplasm	other
WARS1	tryptophanyl-tRNA synthetase 1	P23381	0.021	-1.25	Cytoplasm	enzyme
WASF2	WASP family member 2	Q9Y6W5	0.98	1	Plasma Membrane	other
WASHC5	WASH complex subunit 5	Q12768	0.096	3.6	Cytoplasm	other
WBP11	WW domain binding protein 11	Q9Y2W2	0.37	-2.5	Nucleus	phosphatase
WDR1	WD repeat domain 1	O75083	0.037	-1.429	Extracellular Space	other
WDR5	WD repeat domain 5	P61964	0.68	1.8	Nucleus	transcription regulator
WDR26	WD repeat domain 26	Q9H7D7	0.13	-2.5	Cytoplasm	other
WDR33	WD repeat domain 33	Q9C0J8	0.23	1.9	Nucleus	other
WDR36	WD repeat domain 36	Q8NI36	1	1	Extracellular Space	other
WDR61	WD repeat domain 61	Q9GZS3	0.69	1.2	Nucleus	other
WDR77	WD repeat domain 77	Q9BQA1	0.56	-1.25	Nucleus	transcription regulator
WDR82	WD repeat domain 82	Q6UXN9	0.98	1	Nucleus	other
WNK1	WNK lysine deficient protein kinase 1	Q9H4A3	0.27	2	Cytoplasm	kinase
WTAP	WT1 associated protein	Q15007	0.33	1.6	Nucleus	other
XPNPEP1	X-prolyl aminopeptidase 1	Q9NQW7	0.79	-1.111	Cytoplasm	peptidase
XPO1	exportin 1	O14980	0.012	-1.429	Nucleus	transporter
XPO7	exportin 7	Q9UIA9	0.78	1.2	Nucleus	transporter
XPOT	exportin for tRNA	O43592	0.81	1.3	Nucleus	other
XRCC1	X-ray repair cross complementing 1	P18887	0.7	1.2	Nucleus	other
XRCC5	X-ray repair cross complementing 5	P13010	0.34	-1.111	Nucleus	enzyme
XRCC6	X-ray repair cross complementing 6	P12956	0.47	1.2	Nucleus	enzyme
XRN2	5'-3' exoribonuclease 2	Q9H0D6	0.099	2	Nucleus	enzyme
YARS1	tyrosyl-tRNA synthetase 1	P54577	0.21	-1.25	Cytoplasm	enzyme
YARS2	tyrosyl-tRNA synthetase 2	Q9Y2Z4	0.17	11	Cytoplasm	enzyme
YBX1	Y-box binding protein 1	P67809	0.012	-1.429	Nucleus	transcription regulator
YIF1B	Yip1 interacting factor homolog B, membrane trafficking protein	Q5BJH7	0.021	14	Cytoplasm	other
YLPM1	YLP motif containing 1	P49750	0.16	2.7	Nucleus	transcription regulator
YTHDF2	YTH N6-methyladenosine RNA binding protein 2	Q9Y5A9	0.49	-1.667	Cytoplasm	other
[truncated: 12 more rows]
