# Supplementary material for: Yersinia pseudotuberculosis YopJ Limits Macrophage Response by Downregulating COX-2-Mediated Biosynthesis of PGE2 in a MAPK/ERK-Dependent Manner
Source: Microbiol Spectr. 2021 Jul 28;9(1):10.1128/spectrum.00496-21. doi: 10.1128/spectrum.00496-21 (PMC8552654; doi:10.1128/spectrum.00496-21)
Supplement: SUPPLEMENTAL FILE 2 — Supplemental material. Download SPECTRUM00496-21_Supp_2_seq1.xlsx, XLSX file, 0.03 MB. [file spectrum00496-21_supp_2_seq1.xlsx]

## Sheet: Sheet1
Protein name	Accession Number	Molecular Weight	T-Test (p-value)	Fold Change	spectral count (weighted)
					Control	Control	Control	YopJC172A Yersinia	YopJC172A Yersinia	YopJC172A Yersinia	wt Yersinia	wt Yersinia	wt Yersinia
Glutaredoxin OS=Yersinia pseudotuberculosis serotype I	Q66A35	13 kDa	0.0081	29	0.1	0.1	0.1	1.7763	3.5512	3.4715	0.1	0.1	0.1
60 kDa chaperonin OS=Yersinia pseudotuberculosis serotype I	Q66FD5	57 kDa	0.23	27	0.1	0.1	0.1	0.1	1.7756	6.0752	0.1	0.1	0.1
Dihydrolipoyl dehydrogenase OS=Yersinia pseudotuberculosis serotype I	Q66EH8	51 kDa	0.22	26	0.1	0.1	0.1	0.88815	0.8878	6.0752	0.1	0.1	0.1
Carbamoyl-phosphate synthase large chain OS=Yersinia pseudotuberculosis serotype I	Q66ER7	118 kDa	0.3	24	0.1	0.1	0.1	0.1	0.8878	6.0752	0.1	0.1	0.1
Tellurium resistance protein OS=Yersinia pseudotuberculosis serotype I	Q66FI0	21 kDa	0.043	23	0.1	0.1	0.1	0.88815	2.6634	3.4715	0.1	0.1	0.1
Lipoprotein OS=Yersinia pseudotuberculosis serotype I	Q667L7	29 kDa	0.28	21	0.1	0.1	0.1	0.1	0.8878	5.2073	0.1	0.1	0.1
Oligopeptidase A OS=Yersinia pseudotuberculosis serotype I	Q664F3	77 kDa	0.17	20	0.1	0.1	0.1	0.88815	0.8878	4.3394	0.1	0.1	0.1
GTPase Obg OS=Yersinia pseudotuberculosis serotype I	Q66F73	43 kDa	0.16	18	0.1	0.1	0.1	0.1	1.7756	3.4715	0.1	0.1	0.1
Fumarate hydratase class I OS=Yersinia pseudotuberculosis serotype I	Q66E97	60 kDa	0.13	17	0.1	0.1	0.1	0.88815	0.8878	3.4715	0.1	0.1	0.1
Flavodoxin-like domain-containing protein OS=Yersinia pseudotuberculosis serotype I	Q667I4	17 kDa	0.13	17	0.1	0.1	0.1	0.88815	0.8878	3.4715	0.1	0.1	0.1
Aspartate ammonia-lyase OS=Yersinia pseudotuberculosis serotype I	Q66FD8	53 kDa	0.076	15	0.1	0.1	0.1	0.88815	0.8878	2.6036	0.1	0.1	0.1
Succinate dehydrogenase flavoprotein subunit OS=Yersinia pseudotuberculosis serotype I	Q66DA4	64 kDa	0.24	15	0.1	0.1	0.1	0.1	0.8878	3.4715	0.1	0.1	0.1
General Bacterial Porin	Q66CG8	40 kDa	0.0092	15	0.1	0.1	0.1	1.7763	0.8878	1.7358	0.1	0.1	0.1
Putative aldo/keto reductase-family protein OS=Yersinia pseudotuberculosis serotype I	Q667F4	39 kDa	0.011	15	0.1	0.1	0.1	1.7763	1.7756	0.86788	0.1	0.1	0.1
Uncharacterized protein OS=Yersinia pseudotuberculosis serotype I	Q665V1	49 kDa	0.13	15	0.1	0.1	0.1	1.7763	0.1	2.6036	0.1	0.1	0.1
50S ribosomal protein L11 OS=Yersinia pseudotuberculosis serotype I	Q66FQ6	15 kDa	0.12	12	0.1	0.1	0.1	0.1	1.7756	1.7358	0.1	0.1	0.1
Acridine efflux pump, membrane fusion	Q66DQ9	42 kDa	0.21	12	0.1	0.1	0.1	0.1	0.8878	2.6036	0.1	0.1	0.1
Ribonucleoside-diphosphate reductase OS=Yersinia pseudotuberculosis serotype I	Q66CZ6	43 kDa	0.12	12	0.1	0.1	0.1	0.1	1.7756	1.7358	0.1	0.1	0.1
Arginine--tRNA ligase OS=Yersinia pseudotuberculosis serotype I	Q66AV1	64 kDa	0.12	12	0.1	0.1	0.1	0.1	1.7756	1.7358	0.1	0.1	0.1
Aspartate--tRNA ligase OS=Yersinia pseudotuberculosis serotype I	Q66AU4	67 kDa	0.21	12	0.1	0.1	0.1	0.1	0.8878	2.6036	0.1	0.1	0.1
IclR-family transcriptional regulatory protein OS=Yersinia pseudotuberculosis serotype I	Q669W5	30 kDa	0.21	12	0.1	0.1	0.1	0.88815	0.1	2.6036	0.1	0.1	0.1
Protein-methionine-sulfoxide reductase catalytic subunit MsrP OS=Yersinia pseudotuberculosis serotype I	Q665F0	41 kDa	0.019	12	0.1	0.1	0.1	0.88815	0.8878	1.7358	0.1	0.1	0.1
Biotin carboxylase OS=Yersinia pseudotuberculosis serotype I	Q665E6	50 kDa	0.21	12	0.1	0.1	0.1	0.1	0.8878	2.6036	0.1	0.1	0.1
30S ribosomal protein S10 OS=Yersinia pseudotuberculosis serotype I	Q664S0	12 kDa	0.21	12	0.1	0.1	0.1	0.88815	0.1	2.6036	0.1	0.1	0.1
50S ribosomal protein L13 OS=Yersinia pseudotuberculosis serotype I	Q665K9	16 kDa	0.37	9.3	0.1	0.1	0.1	0.1	0.1	2.6036	0.1	0.1	0.1
50S ribosomal protein L15 OS=Yersinia pseudotuberculosis serotype I	Q664U0	15 kDa	0.37	9.3	0.1	0.1	0.1	0.1	0.1	2.6036	0.1	0.1	0.1
Inorganic pyrophosphatase OS=Yersinia pseudotuberculosis serotype I	Q66F85	20 kDa	0.16	9.1	0.1	0.1	0.1	0.1	0.8878	1.7358	0.1	0.1	0.1
Protein GrpE OS=Yersinia pseudotuberculosis serotype I	Q66DA8	22 kDa	0.16	9.1	0.1	0.1	0.1	0.88815	0.1	1.7358	0.1	0.1	0.1
Aminopeptidase N OS=Yersinia pseudotuberculosis serotype I	Q66CG5	98 kDa	0.16	9.1	0.1	0.1	0.1	0.1	0.8878	1.7358	0.1	0.1	0.1
50S ribosomal protein L30 OS=Yersinia pseudotuberculosis serotype I	Q664T9	7 kDa	0.0069	8.3	0.1	0.1	0.1	2.6645	4.439	3.4715	0.1	1.0698	0.1
ABC transporter, periplasmic oligopeptide-binding protein oppA OS=Yersinia pseudotuberculosis serotype I	Q66AM5	62 kDa	0.37	6.6	0.1	0.1	0.1	0.1	1.7756	0.1	0.1	0.1	0.1
Major cold shock protein Cspa2 OS=Yersinia pseudotuberculosis serotype I	Q665D1	7 kDa	0.37	6.6	0.1	0.1	0.1	0.1	1.7756	0.1	0.1	0.1	0.1
UDP-N-acetyl-D-mannosamine dehydrogenase OS=Yersinia pseudotuberculosis serotype I	Q66G13	46 kDa	0.37	6.5	0.1	0.1	0.1	0.1	0.1	1.7358	0.1	0.1	0.1
50S ribosomal protein L1 OS=Yersinia pseudotuberculosis serotype I	Q66FQ5	25 kDa	0.37	6.5	0.1	0.1	0.1	0.1	0.1	1.7358	0.1	0.1	0.1
Glutamate-1-semialdehyde 2,1-aminomutase OS=Yersinia pseudotuberculosis serotype I	Q66EF1	46 kDa	0.37	6.5	0.1	0.1	0.1	0.1	0.1	1.7358	0.1	0.1	0.1
Phage shock protein A OS=Yersinia pseudotuberculosis serotype I	Q66A62	25 kDa	0.37	6.5	0.1	0.1	0.1	0.1	0.1	1.7358	0.1	0.1	0.1
Phosphoribosylformylglycinamidine synthase OS=Yersinia pseudotuberculosis serotype I	Q667W1	142 kDa	0.37	6.5	0.1	0.1	0.1	0.1	0.1	1.7358	0.1	0.1	0.1
Glutamine--fructose-6-phosphate aminotransferase [isomerizing] OS=Yersinia pseudotuberculosis serotype I	Q663R1	67 kDa	0.37	6.5	0.1	0.1	0.1	0.1	0.1	1.7358	0.1	0.1	0.1
50S ribosomal protein L22 OS=Yersinia pseudotuberculosis serotype I	Q664S6	12 kDa	0.19	5.2	0.1	0.1	0.1	0.1	6.2146	6.0752	2.1748	0.1	0.1
Glutathione reductase OS=Yersinia pseudotuberculosis serotype I	Q664F1	49 kDa	0.37	4.4	0.1	0.1	0.1	0.1	0.1	1.1197	0.1	0.1	0.1
Elongation factor P OS=Yersinia pseudotuberculosis serotype I	Q66FD2	21 kDa	0.095	4.1	0.1	0.1	0.1	2.6645	1.7756	0.86788	0.1	0.1	1.0895
Purine nucleoside phosphorylase DeoD-type OS=Yersinia pseudotuberculosis serotype I	Q66EV7	26 kDa	0.23	4.1	0.1	0.1	0.1	0.88815	0.8878	3.4715	1.0874	0.1	0.1
Putative exported protein OS=Yersinia pseudotuberculosis serotype I	Q66AE6	56 kDa	0.26	4.1	0.1	0.1	0.1	0.1	1.7756	3.4715	0.1	0.1	1.0895
Isoleucine--tRNA ligase OS=Yersinia pseudotuberculosis serotype I	Q66ES4	105 kDa	0.28	3.9	0.1	0.1	0.1	0.1	2.6634	6.0752	0.1	1.0698	1.0895
50S ribosomal protein L14 OS=Yersinia pseudotuberculosis serotype I	Q664T1	14 kDa	0.057	3.9	0.1	0.1	0.1	1.7763	2.6634	4.3394	1.0874	0.1	1.0895
Translation initiation factor IF-2 OS=Yersinia pseudotuberculosis serotype I	Q66F60	98 kDa	0.38	3.5	0.1	0.1	0.1	0.1	0.8878	3.4715	1.0874	0.1	0.1
Succinate--CoA ligase [ADP-forming] subunit alpha OS=Yersinia pseudotuberculosis serotype I	Q66D99	30 kDa	0.11	3.5	0.1	0.1	0.1	1.7763	1.7756	4.3394	1.0874	0.1	1.0895
Ribose-phosphate pyrophosphokinase OS=Yersinia pseudotuberculosis serotype I	Q66AX9	34 kDa	0.38	3.5	0.1	0.1	0.1	0.1	0.8878	3.4715	1.0874	0.1	0.1
50S ribosomal protein L17 OS=Yersinia pseudotuberculosis serotype I	Q664U7	15 kDa	0.38	3.5	0.1	0.1	0.1	0.1	0.8878	3.4715	1.0874	0.1	0.1
Phosphoenolpyruvate carboxykinase	Q664K7	59 kDa	0.26	3.5	0.1	0.1	0.1	0.1	1.7756	2.6036	1.0874	0.1	0.1
Catalase OS=Yersinia pseudotuberculosis serotype I	Q66D03	55 kDa	0.27	3.4	0.1	0.1	0.1	1.7763	1.7756	7.8109	1.0874	0.1	2.179
Adenylosuccinate synthetase OS=Yersinia pseudotuberculosis serotype I	Q66FB0	47 kDa	0.037	3.2	0.1	0.1	0.1	3.5526	6.2146	4.3394	2.1748	2.1396	0.1
Transcription termination/antitermination protein NusA OS=Yersinia pseudotuberculosis serotype I	Q66F61	55 kDa	0.067	3.2	0.1	0.1	0.1	2.6645	4.439	6.943	1.0874	1.0698	2.179
30S ribosomal protein S20 OS=Yersinia pseudotuberculosis serotype I	Q66ES6	10 kDa	0.13	3.1	0.1	0.1	0.1	0.88815	2.6634	3.4715	1.0874	0.1	1.0895
RNA chaperone ProQ OS=Yersinia pseudotuberculosis serotype I	Q669V5	26 kDa	0.21	3	0.1	0.1	0.1	0.88815	2.6634	3.4715	2.1748	0.1	0.1
Isocitrate dehydrogenase [NADP] OS=Yersinia pseudotuberculosis serotype I	Q669Q7	46 kDa	0.23	3	0.1	0.1	0.1	0.88815	5.3268	6.943	3.2621	0.1	1.0895
Outer membrane protein A OS=Yersinia pseudotuberculosis serotype I	P38399	38 kDa	0.15	3	0.1	0.1	0.1	2.6645	7.9902	12.15	3.2621	1.0698	3.2684
Phosphoglucomutase OS=Yersinia pseudotuberculosis serotype I	Q667R8	60 kDa	0.53	2.9	0.1	0.1	0.1	0.1	0.1	3.4715	1.0874	0.1	0.1
ATP-dependent protease ATPase subunit HslU OS=Yersinia pseudotuberculosis serotype I	Q66G85	50 kDa	0.55	2.8	0.1	0.1	0.1	0.1	0.1	6.0752	1.0874	0.1	1.0895
Putative ABC drug efflux transporter, fused ATP binding domains OS=Yersinia pseudotuberculosis serotype I	Q66EV1	62 kDa	0.4	2.8	0.1	0.1	0.1	0.1	0.8878	2.6036	0.1	0.1	1.0895
3-oxoacyl-[acyl-carrier-protein] synthase 2 OS=Yersinia pseudotuberculosis serotype I	Q66CF4	44 kDa	0.54	2.8	0.1	0.1	0.1	0.1	0.1	3.4715	0.1	0.1	1.0895
NAD(P)H dehydrogenase (quinone) OS=Yersinia pseudotuberculosis serotype I	Q66BP3	21 kDa	0.4	2.8	0.1	0.1	0.1	0.1	0.8878	2.6036	1.0874	0.1	0.1
Histidine--tRNA ligase OS=Yersinia pseudotuberculosis serotype I	Q668A0	47 kDa	0.29	2.8	0.1	0.1	0.1	0.1	1.7756	1.7358	1.0874	0.1	0.1
DNA gyrase subunit B OS=Yersinia pseudotuberculosis serotype I	Q663T5	90 kDa	0.4	2.8	0.1	0.1	0.1	0.1	0.8878	2.6036	0.1	0.1	1.0895
GMP synthase [glutamine-hydrolyzing] OS=Yersinia pseudotuberculosis serotype I	Q668A8	58 kDa	0.47	2.7	0.1	0.1	0.1	0.1	0.8878	5.2073	1.0874	0.1	1.0895
Catabolite activator protein OS=Yersinia pseudotuberculosis serotype I	Q664P0	24 kDa	0.04	2.7	0.1	0.1	0.1	1.7763	1.7756	2.6036	1.0874	0.1	1.0895
4-hydroxy-tetrahydrodipicolinate synthase OS=Yersinia pseudotuberculosis serotype I	Q668F7	31 kDa	0.21	2.6	0.1	0.1	0.1	0.88815	3.5512	4.3394	2.1748	1.0698	0.1
Transketolase OS=Yersinia pseudotuberculosis serotype I	Q666P9	72 kDa	0.33	2.5	0.1	0.1	0.1	2.6645	8.878	21.697	7.6117	0.1	5.4474
30S ribosomal protein S5 OS=Yersinia pseudotuberculosis serotype I	Q664T8	18 kDa	0.15	2.5	0.1	0.1	0.1	5.3289	7.1024	14.754	5.4369	2.1396	3.2684
Alanine--tRNA ligase OS=Yersinia pseudotuberculosis serotype I	Q66E68	96 kDa	0.34	2.4	0.1	0.1	0.1	0.1	3.5512	4.3394	2.1748	0.1	1.0895
EIIAB-Man OS=Yersinia pseudotuberculosis serotype I	Q66BY2	35 kDa	0.47	2.4	0.1	0.1	0.1	0.88815	1.7756	10.415	3.2621	0.1	2.179
3-oxoacyl-[acyl-carrier-protein] reductase OS=Yersinia pseudotuberculosis serotype I	Q669L3	26 kDa	0.33	2.4	0.1	0.1	0.1	0.88815	2.6634	6.943	2.1748	1.0698	1.0895
DNA-binding protein OS=Yersinia pseudotuberculosis serotype I	I3NIA4	15 kDa	0.025	2.4	0.1	0.1	0.1	3.5526	2.6634	4.3394	1.0874	2.1396	1.0895
Valine--tRNA ligase OS=Yersinia pseudotuberculosis serotype I	Q66F11	110 kDa	0.17	2.3	0.1	0.1	0.1	0.88815	2.6634	1.7358	1.0874	0.1	1.0895
Protein RecA OS=Yersinia pseudotuberculosis serotype I	Q66E70	38 kDa	0.34	2.3	0.1	0.1	0.1	0.88815	0.8878	3.4715	1.0874	1.0698	0.1
50S ribosomal protein L5 OS=Yersinia pseudotuberculosis serotype I	Q664T3	20 kDa	0.22	2.3	0.1	0.1	0.1	1.7763	1.7756	4.3394	1.0874	0.1	2.179
Asparagine--tRNA ligase OS=Yersinia pseudotuberculosis serotype I	Q66CG7	52 kDa	0.069	2.2	0.1	0.1	0.1	6.2171	7.9902	9.5467	6.5243	2.1396	2.179
Dihydroorotate dehydrogenase (quinone)	Q66CG4	37 kDa	0.43	2.2	0.1	0.1	0.1	0.88815	0.8878	3.4715	2.1748	0.1	0.1
Oligopeptidase B OS=Yersinia pseudotuberculosis serotype I	Q66BW0	79 kDa	0.6	2.2	0.1	0.1	0.1	0.1	0.1	2.6036	1.0874	0.1	0.1
Glutamate--tRNA ligase OS=Yersinia pseudotuberculosis serotype I	Q668N0	53 kDa	0.6	2.2	0.1	0.1	0.1	0.1	0.1	2.6036	1.0874	0.1	0.1
30S ribosomal protein S11 OS=Yersinia pseudotuberculosis serotype I	Q664U4	14 kDa	0.6	2.2	0.1	0.1	0.1	0.1	0.1	2.6036	0.1	0.1	1.0895
ABC transporter, periplasmic oligo-dipeptide/nickel binding protein OS=Yersinia pseudotuberculosis serotype I	Q66F16	57 kDa	0.45	2.1	0.1	0.1	0.1	0.1	0.8878	1.7358	0.1	0.1	1.0895
Ribosomal RNA small subunit methyltransferase H OS=Yersinia pseudotuberculosis serotype I	Q66EL3	36 kDa	0.45	2.1	0.1	0.1	0.1	0.1	0.8878	1.7358	1.0874	0.1	0.1
Aconitate hydratase B OS=Yersinia pseudotuberculosis serotype I	Q66EH7	93 kDa	0.39	2.1	0.1	0.1	0.1	2.6645	7.1024	17.358	8.6991	1.0698	3.2684
GTPase Der OS=Yersinia pseudotuberculosis serotype I	Q668A3	55 kDa	0.45	2.1	0.1	0.1	0.1	0.1	1.7756	0.86788	1.0874	0.1	0.1
Virulence-associated V antigen OS=Yersinia pseudotuberculosis serotype I	P23994	37 kDa	0.28	2.1	0.1	0.1	0.1	0.88815	2.6634	3.4715	2.1748	0.1	1.0895
Formate C-acetyltransferase OS=Yersinia pseudotuberculosis serotype I	Q66CJ5	85 kDa	0.31	2	0.1	0.1	0.1	7.1052	7.1024	18.225	7.6117	0.1	8.7158
Bifunctional polymyxin resistance protein ArnA OS=Yersinia pseudotuberculosis serotype I	Q93PD8	75 kDa	0.46	1.9	0.1	0.1	0.1	0.1	2.6634	3.4715	2.1748	0.1	1.0895
Bifunctional purine biosynthesis protein PurH OS=Yersinia pseudotuberculosis serotype I	Q66FN5	57 kDa	0.3	1.9	0.1	0.1	0.1	3.5526	5.3268	9.5467	6.5243	1.0698	2.179
Translation initiation factor IF-3 OS=Yersinia pseudotuberculosis serotype I	Q669Z1	21 kDa	0.35	1.9	0.1	0.1	0.1	0.88815	0.8878	2.6036	1.0874	0.1	1.0895
Lysine--tRNA ligase OS=Yersinia pseudotuberculosis serotype I	Q666T3	58 kDa	0.18	1.9	0.1	0.1	0.1	1.7763	0.8878	1.7358	1.0874	0.1	1.0895
50S ribosomal protein L6 OS=Yersinia pseudotuberculosis serotype I	Q664T6	19 kDa	0.11	1.9	0.1	0.1	0.1	7.1052	7.9902	13.018	5.4369	3.2094	6.5369
50S ribosomal protein L16 OS=Yersinia pseudotuberculosis serotype I	Q664S8	15 kDa	0.048	1.9	0.1	0.1	0.1	2.6645	3.5512	4.3394	2.1748	1.0698	2.179
2-amino-3-ketobutyrate coenzyme A ligase OS=Yersinia pseudotuberculosis serotype I	Q66GC6	44 kDa	0.25	1.8	0.1	0.1	0.1	1.7763	4.439	3.4715	3.2621	1.0698	1.0895
Succinate--CoA ligase [ADP-forming] subunit beta OS=Yersinia pseudotuberculosis serotype I	Q66DA0	41 kDa	0.29	1.8	0.1	0.1	0.1	3.5526	6.2146	11.282	5.4369	2.1396	4.3579
Aminotransferase OS=Yersinia pseudotuberculosis serotype I	Q66CG9	43 kDa	0.27	1.8	0.1	0.1	0.1	1.7763	1.7756	4.3394	1.0874	2.1396	1.0895
S-adenosylmethionine synthase OS=Yersinia pseudotuberculosis serotype I	Q666P5	42 kDa	0.38	1.8	0.1	0.1	0.1	1.7763	5.3268	8.6788	5.4369	1.0698	2.179
30S ribosomal protein S4 OS=Yersinia pseudotuberculosis serotype I	Q664U5	24 kDa	0.24	1.8	0.1	0.1	0.1	5.3289	6.2146	13.886	4.3495	5.349	4.3579
Cell division protein FtsZ OS=Yersinia pseudotuberculosis serotype I	Q66EK0	40 kDa	0.26	1.7	0.1	0.1	0.1	3.5526	3.5512	7.8109	4.3495	2.1396	2.179
Chaperone protein ClpB OS=Yersinia pseudotuberculosis serotype I	Q66E45	96 kDa	0.37	1.7	0.1	0.1	0.1	6.2171	9.7658	22.565	8.6991	4.2792	9.8053
Serine--tRNA ligase OS=Yersinia pseudotuberculosis serotype I	Q66CJ9	49 kDa	0.14	1.7	0.1	0.1	0.1	5.3289	7.1024	9.5467	5.4369	2.1396	5.4474
Fructose-bisphosphate aldolase OS=Yersinia pseudotuberculosis serotype I	Q666Q2	37 kDa	0.3	1.7	0.1	0.1	0.1	4.4408	7.1024	13.886	6.5243	4.2792	4.3579
Peptidyl-prolyl cis-trans isomerase OS=Yersinia pseudotuberculosis serotype I	Q664N5	21 kDa	0.45	1.7	0.1	0.1	0.1	0.1	2.6634	2.6036	1.0874	1.0698	1.0895
Outer membrane protein YopN OS=Yersinia pseudotuberculosis serotype I	Q663K1	33 kDa	0.25	1.7	0.1	0.1	0.1	2.6645	4.439	6.0752	4.3495	1.0698	2.179
UDP-4-amino-4-deoxy-L-arabinose--oxoglutarate aminotransferase OS=Yersinia pseudotuberculosis serotype I	Q7BF87	42 kDa	0.34	1.6	0.1	0.1	0.1	1.7763	2.6634	4.3394	3.2621	1.0698	1.0895
Pyruvate dehydrogenase E1 component OS=Yersinia pseudotuberculosis serotype I	Q66EI0	100 kDa	0.53	1.6	0.1	0.1	0.1	0.1	1.7756	1.7358	1.0874	0.1	1.0895
Cysteine--tRNA ligase OS=Yersinia pseudotuberculosis serotype I	Q66DK9	52 kDa	0.43	1.6	0.1	0.1	0.1	0.88815	4.439	3.4715	3.2621	1.0698	1.0895
2-dehydro-3-deoxyphosphooctonate aldolase OS=Yersinia pseudotuberculosis serotype I	Q66AX1	31 kDa	0.17	1.6	0.1	0.1	0.1	3.5526	2.6634	4.3394	2.1748	1.0698	3.2684
Cell division inhibitor MinD OS=Yersinia pseudotuberculosis serotype I	Q66AS0	30 kDa	0.6	1.6	0.1	0.1	0.1	0.1	2.6634	4.3394	3.2621	0.1	1.0895
30S ribosomal protein S2 OS=Yersinia pseudotuberculosis serotype I	Q667I9	27 kDa	0.45	1.6	0.1	0.1	0.1	0.88815	2.6634	3.4715	2.1748	0.1	2.179
2,3,4,5-tetrahydropyridine-2,6-dicarboxylate N-succinyltransferase OS=Yersinia pseudotuberculosis serotype I	Q667I6	30 kDa	0.15	1.6	0.1	0.1	0.1	8.8815	8.878	12.15	9.7864	4.2792	4.3579
Fe/S biogenesis protein NfuA OS=Yersinia pseudotuberculosis serotype I	Q664J6	21 kDa	0.26	1.6	0.1	0.1	0.1	0.88815	2.6634	1.7358	1.0874	1.0698	1.0895
50S ribosomal protein L4 OS=Yersinia pseudotuberculosis serotype I	P60731	22 kDa	0.4	1.6	0.1	0.1	0.1	2.6645	6.2146	6.943	5.4369	0.1	4.3579
2,3-bisphosphoglycerate-independent phosphoglycerate mutase OS=Yersinia pseudotuberculosis serotype I	Q66GC2	56 kDa	0.75	1.5	0.1	0.1	0.1	0.1	0.1	1.7358	0.1	0.1	1.0895
ATP-dependent 6-phosphofructokinase OS=Yersinia pseudotuberculosis serotype I	Q66GA8	35 kDa	0.5	1.5	0.1	0.1	0.1	3.5526	6.2146	10.415	4.3495	0.1	8.7158
Phosphoribosylamine--glycine ligase OS=Yersinia pseudotuberculosis serotype I	Q66FN6	45 kDa	0.52	1.5	0.1	0.1	0.1	2.6645	1.7756	5.2073	0.1	3.2094	3.2684
Tyrosine--tRNA ligase OS=Yersinia pseudotuberculosis serotype I	Q66A49	47 kDa	0.51	1.5	0.1	0.1	0.1	0.88815	3.5512	3.4715	3.2621	1.0698	1.0895
Shikimate kinase 1 OS=Yersinia pseudotuberculosis serotype I	Q664L9	20 kDa	0.75	1.5	0.1	0.1	0.1	0.1	0.1	1.7358	1.0874	0.1	0.1
Biosynthetic arginine decarboxylase OS=Yersinia pseudotuberculosis serotype I	A0A567	74 kDa	0.75	1.5	0.1	0.1	0.1	0.1	0.1	1.7358	1.0874	0.1	0.1
Putative GTPase OS=Yersinia pseudotuberculosis serotype I	Q66GF7	67 kDa	0.44	1.4	0.1	0.1	1.1421	3.5526	12.429	10.415	8.6991	3.2094	6.5369
Triosephosphate isomerase OS=Yersinia pseudotuberculosis serotype I	Q66GA1	27 kDa	0.11	1.4	0.1	0.1	0.1	6.2171	7.1024	6.943	6.5243	4.2792	3.2684
Peptidyl-prolyl cis-trans isomerase OS=Yersinia pseudotuberculosis serotype I	Q66F96	22 kDa	0.26	1.4	0.1	0.1	0.1	1.7763	1.7756	2.6036	1.0874	1.0698	2.179
Ferric uptake regulation protein OS=Yersinia pseudotuberculosis serotype I	Q66DC2	17 kDa	0.26	1.4	0.1	0.1	0.1	0.88815	1.7756	1.7358	1.0874	1.0698	1.0895
Phosphoserine aminotransferase OS=Yersinia pseudotuberculosis serotype I	Q66CI9	40 kDa	0.58	1.4	0.1	0.1	0.1	4.4408	0.8878	8.6788	4.3495	2.1396	3.2684
Formate-dependent phosphoribosylglycinamide formyltransferase OS=Yersinia pseudotuberculosis serotype I	Q66BW5	43 kDa	0.26	1.4	0.1	0.1	0.1	1.7763	1.7756	2.6036	2.1748	1.0698	1.0895
Glucose-6-phosphate isomerase OS=Yersinia pseudotuberculosis serotype I	Q664W9	61 kDa	0.49	1.4	0.1	0.1	0.1	2.6645	1.7756	1.7358	2.1748	0.1	2.179
Elongation factor G OS=Yersinia pseudotuberculosis serotype I	Q664R6	78 kDa	0.2	1.4	0.1	0.1	0.1	41.743	39.063	62.487	43.495	28.885	31.595
ABC transporter, periplasmic amino acid binding protein OS=Yersinia pseudotuberculosis serotype I	Q663R8	31 kDa	0.52	1.4	0.1	0.1	0.1	0.88815	1.7756	3.4715	1.0874	1.0698	2.179
YscG putative type III secretion protein OS=Yersinia pseudotuberculosis serotype I	Q663I3	13 kDa	0.61	1.4	0.1	0.1	0.1	0.1	1.7756	2.6036	1.0874	1.0698	1.0895
Periplasmic serine endoprotease DegP-like OS=Yersinia pseudotuberculosis serotype I	Q66EE4	50 kDa	0.77	1.3	0.1	0.1	0.1	0.1	0.8878	3.4715	1.0874	0.1	2.179
Superoxide dismutase [Cu-Zn] OS=Yersinia pseudotuberculosis serotype I	Q66ED7	19 kDa	0.63	1.3	0.1	0.1	0.1	6.2171	2.6634	6.943	6.5243	0.1	5.4474
Uncharacterized protein OS=Yersinia pseudotuberculosis serotype I	Q66A24	38 kDa	0.39	1.3	0.1	0.1	0.1	3.5526	4.439	7.8109	4.3495	4.2792	3.2684
Acetate kinase OS=Yersinia pseudotuberculosis serotype I	Q668Z0	43 kDa	0.43	1.3	0.1	0.1	0.1	2.6645	4.439	5.2073	4.3495	3.2094	2.179
Phosphoenolpyruvate-protein phosphotransferase OS=Yersinia pseudotuberculosis serotype I	Q668M1	63 kDa	0.43	1.3	0.1	0.1	0.1	18.651	19.532	39.055	23.922	14.977	19.611
Uracil phosphoribosyltransferase OS=Yersinia pseudotuberculosis serotype I	Q668E6	23 kDa	0.66	1.3	0.1	0.1	0.1	0.88815	1.7756	4.3394	2.1748	1.0698	2.179
Pitrilysin OS=Yersinia pseudotuberculosis serotype I	Q667G6	108 kDa	0.7	1.3	0.1	0.1	0.1	0.88815	2.6634	3.4715	3.2621	0.1	2.179
Cluster of Major cold shock protein Cspa1 OS=Yersinia pseudotuberculosis serotype I	Q665D2	7 kDa	0.81	1.3	0.1	0.1	0.1	0.88815	5.3268	0.86788	4.3495	0.1	1.0895
YopM putative targeted effector protein OS=Yersinia pseudotuberculosis serotype I	Q663L9	62 kDa	0.31	1.3	0.1	0.1	0.1	2.6645	1.7756	2.6036	2.1748	1.0698	2.179
Single-stranded DNA-binding protein OS=Yersinia pseudotuberculosis serotype I	Q66FF8	19 kDa	0.64	1.2	0.1	0.1	0.1	2.6645	3.5512	2.6036	3.2621	1.0698	3.2684
30S ribosomal protein S16 OS=Yersinia pseudotuberculosis serotype I	Q66E59	9 kDa	0.44	1.2	0.1	0.1	0.1	2.6645	3.5512	2.6036	2.1748	2.1396	3.2684
Thioredoxin peroxidase OS=Yersinia pseudotuberculosis serotype I	Q66DW8	22 kDa	0.75	1.2	0.1	0.1	0.1	3.5526	4.439	6.0752	3.2621	1.0698	7.6263
Chaperone protein HtpG OS=Yersinia pseudotuberculosis serotype I	Q66DP8	71 kDa	0.58	1.2	0.1	0.1	0.1	11.546	17.756	28.64	21.748	8.5584	16.342
Outer-membrane lipoprotein carrier protein OS=Yersinia pseudotuberculosis serotype I	Q66CK1	22 kDa	0.8	1.2	0.1	0.1	0.1	0.1	1.7756	0.86788	1.0874	0.1	1.0895
Cluster of Cold shock protein OS=Yersinia pseudotuberculosis serotype I	Q66BZ2	7 kDa	0.11	1.2	0.1	0.1	0.1	14.21	10.654	13.886	10.874	10.698	9.8053
Probable N-acetylmuramoyl-L-alanine amidase OS=Yersinia pseudotuberculosis serotype I	Q669T8	29 kDa	0.85	1.2	0.1	0.1	0.1	0.1	0.8878	4.3394	2.1748	2.1396	0.1
Superoxide dismutase OS=Yersinia pseudotuberculosis serotype I	Q663U9	23 kDa	0.61	1.2	0.1	0.1	0.1	1.7763	4.439	4.3394	4.3495	2.1396	2.179
Attachment invasion locus protein OS=Yersinia pseudotuberculosis serotype I	Q56957	20 kDa	0.25	1.2	0.1	0.1	0.1	14.21	14.205	17.358	13.049	10.698	15.253
Adhesin YadA OS=Yersinia pseudotuberculosis serotype I	P10858	45 kDa	0.24	1.2	0.1	0.1	0.1	7.1052	7.1024	8.6788	7.6117	6.4188	4.3579
Thiol:disulfide interchange protein OS=Yersinia pseudotuberculosis serotype I	Q66GG5	23 kDa	0.67	1.1	0.1	0.1	0.1	4.4408	6.2146	8.6788	6.5243	4.2792	6.5369
Glycerol kinase OS=Yersinia pseudotuberculosis serotype I	Q66G96	56 kDa	0.94	1.1	0.1	0.1	0.1	0.1	0.8878	2.6036	1.0874	0.1	2.179
Possible hemin degradation/transport protein hmuS OS=Yersinia pseudotuberculosis serotype I	Q66FJ7	39 kDa	0.63	1.1	0.1	0.1	0.1	13.322	9.7658	6.943	8.6991	8.5584	9.8053
50S ribosomal protein L9 OS=Yersinia pseudotuberculosis serotype I	Q66F99	16 kDa	0.82	1.1	0.1	0.1	0.1	5.3289	5.3268	6.943	7.6117	2.1396	6.5369
Polyamine aminopropyltransferase OS=Yersinia pseudotuberculosis serotype I	Q66EH3	33 kDa	0.94	1.1	0.1	0.1	0.1	2.6645	0.1	5.2073	2.1748	2.1396	3.2684
Catalase-peroxidase OS=Yersinia pseudotuberculosis serotype I	Q66E82	81 kDa	0.82	1.1	0.1	0.1	0.1	2.6645	2.6634	5.2073	4.3495	2.1396	3.2684
Probable short-chain dehydrogenase OS=Yersinia pseudotuberculosis serotype I	Q66DX0	24 kDa	0.9	1.1	0.1	0.1	0.1	0.88815	0.8878	4.3394	3.2621	0.1	2.179
Putative thioredoxin OS=Yersinia pseudotuberculosis serotype I	Q66DL8	32 kDa	0.93	1.1	0.1	0.1	0.1	0.1	2.6634	4.3394	4.3495	0.1	2.179
Peptidyl-prolyl cis-trans isomerase OS=Yersinia pseudotuberculosis serotype I	Q66DL0	18 kDa	0.43	1.1	0.1	0.1	0.1	9.7697	12.429	12.15	11.961	10.698	7.6263
Tol-Pal system protein TolB OS=Yersinia pseudotuberculosis serotype I	Q66D90	46 kDa	0.9	1.1	0.1	0.1	0.1	0.1	0.8878	1.7358	2.1748	0.1	0.1
6-phosphogluconate dehydrogenase, decarboxylating OS=Yersinia pseudotuberculosis serotype I	Q66C57	52 kDa	0.53	1.1	0.1	0.1	0.1	9.7697	13.317	13.018	9.7864	7.4886	14.163
Putative glucose-6-phosphate 1-epimerase OS=Yersinia pseudotuberculosis serotype I	Q66AP8	32 kDa	0.89	1.1	0.1	0.1	0.1	1.7763	2.6634	6.0752	4.3495	1.0698	4.3579
Uncharacterized protein OS=Yersinia pseudotuberculosis serotype I	Q66AJ1	9 kDa	0.84	1.1	0.1	0.1	0.1	0.1	1.7756	1.7358	1.0874	1.0698	1.0895
3-oxoacyl-[acyl-carrier-protein] synthase I OS=Yersinia pseudotuberculosis serotype I	Q668W1	43 kDa	0.3	1.1	0.1	0.1	0.1	7.1052	7.1024	8.6788	7.6117	6.4188	6.5369
PTS system, glucose-specific IIA component, permease OS=Yersinia pseudotuberculosis serotype I	Q668M0	18 kDa	0.82	1.1	0.1	0.1	0.1	2.6645	2.6634	5.2073	4.3495	2.1396	3.2684
Peptide deformylase OS=Yersinia pseudotuberculosis serotype I	Q664V4	19 kDa	0.69	1.1	0.1	0.1	0.1	3.5526	2.6634	3.4715	4.3495	2.1396	2.179
Protein YopD OS=Yersinia pseudotuberculosis serotype I	Q06131	33 kDa	0.92	1.1	0.1	0.1	0.1	2.6645	3.5512	8.6788	3.2621	3.2094	7.6263
Aspartate--ammonia ligase OS=Yersinia pseudotuberculosis serotype I	Q66GH8	37 kDa	0.97	1	0.1	0.1	0.1	1.7763	0.8878	1.7358	1.0874	1.0698	2.179
Tellurium resistance protein OS=Yersinia pseudotuberculosis serotype I	Q66FH9	21 kDa	0.87	1	0.1	0.1	0.1	1.7763	2.6634	3.4715	3.2621	2.1396	2.179
10 kDa chaperonin OS=Yersinia pseudotuberculosis serotype I	Q66FD6	10 kDa	0.92	1	0.1	0.1	0.1	8.8815	9.7658	11.282	11.961	8.5584	9.8053
Fructose-1,6-bisphosphatase class 1 OS=Yersinia pseudotuberculosis serotype I	Q66F84	37 kDa	0.97	1	0.1	0.1	0.1	0.1	0.8878	4.3394	2.1748	0.1	3.2684
Chaperone SurA OS=Yersinia pseudotuberculosis serotype I	Q66EQ7	48 kDa	0.97	1	0.1	0.1	0.1	2.6645	1.7756	5.2073	5.4369	0.1	4.3579
Enolase OS=Yersinia pseudotuberculosis serotype I	Q66ED8	45 kDa	0.99	1	0.1	0.1	0.1	15.987	16.868	26.904	25.01	16.047	18.521
Trigger factor OS=Yersinia pseudotuberculosis serotype I	Q66DT5	48 kDa	0.97	1	0.1	0.1	0.1	12.434	19.532	21.697	25.01	12.838	15.253
2,3-bisphosphoglycerate-dependent phosphoglycerate mutase OS=Yersinia pseudotuberculosis serotype I	Q66D83	28 kDa	0.99	1	0.1	0.1	0.1	8.8815	8.878	10.415	10.874	9.6282	7.6263
Thioredoxin reductase OS=Yersinia pseudotuberculosis serotype I	Q66CK4	34 kDa	0.98	1	0.1	0.1	0.1	0.88815	0.8878	2.6036	1.0874	0.1	3.2684
Thiol peroxidase OS=Yersinia pseudotuberculosis serotype I	Q66A71	18 kDa	0.9	1	0.1	0.1	0.1	2.6645	5.3268	7.8109	6.5243	4.2792	4.3579
Glutathione S-transferase OS=Yersinia pseudotuberculosis serotype I	Q66A51	23 kDa	0.92	1	0.1	0.1	0.1	3.5526	2.6634	4.3394	4.3495	2.1396	4.3579
Thioredoxin peroxidase OS=Yersinia pseudotuberculosis serotype I	Q668F5	18 kDa	0.95	1	0.1	0.1	0.1	1.7763	1.7756	0.86788	2.1748	1.0698	1.0895
Ribosome-recycling factor OS=Yersinia pseudotuberculosis serotype I	Q667J2	21 kDa	0.9	1	0.1	0.1	0.1	13.322	14.205	16.49	15.223	11.768	16.342
Elongation factor Ts OS=Yersinia pseudotuberculosis serotype I	Q667J0	31 kDa	0.99	1	0.1	0.1	0.1	19.539	15.093	25.168	23.922	14.977	20.7
30S ribosomal protein S3 OS=Yersinia pseudotuberculosis serotype I	Q664S7	26 kDa	0.99	1	0.1	0.1	0.1	0.1	1.7756	2.6036	3.2621	0.1	1.0895
Peptidyl-prolyl cis-trans isomerase OS=Yersinia pseudotuberculosis serotype I	Q664Q9	29 kDa	0.83	1	0.1	0.1	0.1	15.987	22.195	19.093	25.01	14.977	19.611
Outer membrane virulence protein YopE OS=Yersinia pseudotuberculosis serotype I	P08008	23 kDa	0.99	1	0.1	0.1	0.1	9.7697	12.429	11.282	13.049	11.768	8.7158
Thioredoxin OS=Yersinia pseudotuberculosis serotype I	Q66G18	12 kDa	0.54	-1.11111	0.1	0.1	0.1	2.6645	2.6634	2.6036	2.1748	3.2094	3.2684
Phosphoadenosine phosphosulfate reductase OS=Yersinia pseudotuberculosis serotype I	Q66ED2	28 kDa	0.82	-1.11111	0.1	0.1	0.1	1.7763	4.439	2.6036	4.3495	1.0698	4.3579
Probable transcriptional regulatory protein YPTB2038 OS=Yersinia pseudotuberculosis serotype I	Q66AU2	26 kDa	0.5	-1.11111	0.1	0.1	0.1	3.5526	3.5512	4.3394	4.3495	3.2094	5.4474
Cysteine synthase OS=Yersinia pseudotuberculosis serotype I	Q668M3	34 kDa	0.65	-1.11111	0.1	0.1	0.1	22.204	18.644	26.036	29.359	18.187	25.058
Nucleoside diphosphate kinase OS=Yersinia pseudotuberculosis serotype I	Q667Z5	16 kDa	0.61	-1.11111	0.1	0.1	0.1	4.4408	3.5512	6.0752	7.6117	4.2792	4.3579
Autonomous glycyl radical cofactor OS=Yersinia pseudotuberculosis serotype I	Q667T8	14 kDa	0.56	-1.11111	0.1	0.1	0.1	5.3289	7.1024	7.8109	9.7864	6.4188	6.5369
Phosphoglycerate kinase OS=Yersinia pseudotuberculosis serotype I	Q666Q1	41 kDa	0.59	-1.11111	0.1	0.1	0.1	13.322	16.868	19.093	19.573	14.977	18.521
Uncharacterized protein OS=Yersinia pseudotuberculosis serotype I	Q665I4	14 kDa	0.9	-1.11111	0.1	0.1	0.1	0.88815	2.6634	2.6036	3.2621	1.0698	2.179
Phosphate-binding protein PstS OS=Yersinia pseudotuberculosis serotype I	Q663R2	37 kDa	0.74	-1.11111	0.1	0.1	0.1	5.3289	7.1024	7.8109	8.6991	3.2094	10.895
Malate dehydrogenase OS=Yersinia pseudotuberculosis serotype I	P0C7R5	33 kDa	0.4	-1.11111	0.1	0.1	0.1	10.658	13.317	13.886	17.398	10.698	16.342
Tyrosine-protein phosphatase YopH OS=Yersinia pseudotuberculosis serotype I	P08538	51 kDa	0.54	-1.11111	0.1	0.1	0.1	63.059	65.697	78.109	81.554	66.328	71.906
3-phosphoshikimate 1-carboxyvinyltransferase OS=Yersinia pseudotuberculosis serotype I	Q66CI8	46 kDa	0.73	-1.25	0.1	0.1	0.1	0.88815	0.1	1.7358	1.0874	1.0698	1.0895
Transaldolase OS=Yersinia pseudotuberculosis serotype I	Q66ET5	35 kDa	0.37	-1.42857	0.1	0.1	0.1	5.3289	10.654	15.622	16.311	9.6282	17.432
ABC transporter, perplasmic galactose-binding protein OS=Yersinia pseudotuberculosis serotype I	Q66C84	36 kDa	0.47	-1.42857	0.1	0.1	0.1	0.88815	1.7756	0.86788	1.0874	1.0698	3.2684
Serine hydroxymethyltransferase OS=Yersinia pseudotuberculosis serotype I	Q667X1	45 kDa	0.074	-1.42857	0.1	0.1	0.1	1.7763	3.5512	3.4715	4.3495	4.2792	4.3579
Putative stringent starvation protein A OS=Yersinia pseudotuberculosis serotype I	Q665L1	25 kDa	0.26	-1.42857	0.1	0.1	0.1	1.7763	2.6634	2.6036	4.3495	3.2094	2.179
Transcription termination/antitermination protein NusG OS=Yersinia pseudotuberculosis serotype I	Q66FQ7	21 kDa	0.49	-1.66667	0.1	0.1	0.1	0.88815	0.8878	0.1	1.0874	0.1	2.179
S-ribosylhomocysteine lyase OS=Yersinia pseudotuberculosis serotype I	Q66E63	19 kDa	0.6	-1.66667	0.1	0.1	0.1	0.1	1.7756	0.1	1.0874	0.1	2.179
Outer membrane protein C, porin OS=Yersinia pseudotuberculosis serotype I	Q66CY8	41 kDa	0.068	-1.66667	0.1	0.1	0.1	2.6645	3.5512	4.3394	4.3495	7.4886	6.5369
D-cysteine desulfhydrase OS=Yersinia pseudotuberculosis serotype I	Q66BQ4	35 kDa	0.69	-1.66667	0.1	0.1	0.1	0.1	0.1	1.7358	3.2621	0.1	0.1
Putative exported protein OS=Yersinia pseudotuberculosis serotype I	Q66AA5	34 kDa	0.19	-1.66667	0.1	0.1	0.1	2.6645	4.439	2.6036	5.4369	3.2094	6.5369
Enoyl-[acyl-carrier-protein] reductase [NADH] OS=Yersinia pseudotuberculosis serotype I	Q663S5	43 kDa	0.62	-1.66667	0.1	0.1	0.1	0.1	0.8878	1.7358	3.2621	1.0698	0.1
Chaperone protein Skp OS=Yersinia pseudotuberculosis serotype I	P31520	18 kDa	0.49	-1.66667	0.1	0.1	0.1	0.88815	0.8878	0.1	1.0874	2.1396	0.1
Uncharacterized protein OS=Yersinia pseudotuberculosis serotype I	Q66EM8	60 kDa	0.41	-2	0.1	0.1	0.1	0.1	2.6634	0.1	2.1748	1.0698	2.179
Ecotin OS=Yersinia pseudotuberculosis serotype I	Q66CZ8	19 kDa	0.6	-2	0.1	0.1	0.1	0.1	0.8878	0.1	0.1	2.1396	0.1
Transcription elongation factor GreA OS=Yersinia pseudotuberculosis serotype I	Q66F69	18 kDa	0.01	-2.5	0.1	0.1	0.1	0.88815	1.7756	1.7358	4.3495	3.2094	3.2684
Glutamine--tRNA ligase OS=Yersinia pseudotuberculosis serotype I	Q66DC5	64 kDa	0.59	-2.5	0.1	0.1	0.1	0.1	0.1	0.86788	2.1748	0.1	0.1
UPF0234 protein YPTB0946 OS=Yersinia pseudotuberculosis serotype I	Q66DU7	18 kDa	0.055	-3.33333	0.1	0.1	0.1	0.1	0.8878	0.86788	2.1748	2.1396	1.0895
Ribosome-binding ATPase YchF OS=Yersinia pseudotuberculosis serotype I	Q66AY2	40 kDa	0.37	-10	0.1	0.1	0.1	0.1	0.1	0.1	2.1748	0.1	0.1
Putative ABC transporter, periplasmmic iron binding protein OS=Yersinia pseudotuberculosis serotype I	Q668G8	40 kDa	0.37	-10	0.1	0.1	0.1	0.1	0.1	0.1	2.1748	0.1	0.1
